# Supplementary material for: Rational synthesis of total damage during cryoprotectant equilibration: modelling and experimental validation of osmomechanical, temperature, and cytotoxic damage in sea urchin (Paracentrotus lividus) oocytes
Source: PeerJ. 2023 Sep 1;11:e15539. doi: 10.7717/peerj.15539 (PMC10476611; doi:10.7717/peerj.15539)
Supplement: Supplemental Information 1 [file peerj-11-15539-s001.csv]

Relative Inverse osmolality	Volume um^3
0.25	298468.1114
0.25	203312.3722
0.25	205830.8371
0.25	219086.8554
0.25	208752.6827
0.25	83321.3073
0.25	156810.214
0.25	262244.4121
0.25	198748.6997
0.25	201852.7991
0.25	265327.464
0.25	251304.7559
0.25	238063.5613
0.25	221202.6283
0.25	200027.8396
0.25	259480.3305
0.25	247004.2935
0.25	275898.2025
0.25	296098.6156
0.25	207055.5147
0.25	243036.4075
0.25	160637.8561
0.25	233358.0952
0.25	262080.3579
0.25	229393.9485
0.25	209050.6373
0.25	269694.2877
0.25	247120.2552
0.25	301773.9564
0.25	295006.4253
0.25	228037.4832
0.25	194397.1326
0.25	233587.2971
0.25	242079.72
0.25	233266.4565
0.25	218121.652
0.25	207606.0814
0.25	203312.3722
0.25	249564.774
0.25	223294.9334
0.25	193848.6058
0.25	145057.96
0.25	190226.8664
0.25	223619.7242
0.25	215460.2425
0.25	226145.4648
0.25	254059.0652
0.25	271386.7893
0.25	258890.5655
0.25	241751.1475
0.25	250919.7867
0.25	191348.7519
0.25	225788.6091
0.25	186374.2551
0.25	177868.1376
0.25	228760.2639
0.25	219438.5431
0.25	206844.0178
0.25	198872.2484
0.25	194051.1503
0.25	198337.2402
0.25	247901.8836
0.25	302536.1031
0.25	191884.5244
0.25	152525.578
0.25	215547.1567
0.25	224178.608
0.25	165072.3966
0.25	237645.8517
0.25	195758.0971
0.25	300456.256
0.25	172156.5248
0.25	192313.8716
0.25	290972.4064
0.25	158432.984
0.25	207606.0814
0.25	199284.4472
0.25	291075.6814
0.25	260662.5462
0.25	227001.1556
0.25	176571.2273
0.25	251064.104
0.25	148862.3836
0.25	290919.3221
0.25	184918.5202
0.5	359256.2875
0.5	331761.8396
0.5	318049.7224
0.5	359195.193
0.5	412525.116
0.5	395480.097
0.5	416692.9103
0.5	376699.7698
0.5	352939.4834
0.5	396327.5075
0.5	448473.7584
0.5	377330.7223
0.5	376006.5349
0.5	330835.6701
0.5	357243.8228
0.5	337530.9759
0.5	389066.3319
0.5	339174.6974
0.5	339057.1121
0.5	341413.9857
0.5	357852.8648
0.5	362442.7588
0.5	348250.784
0.5	294543.7794
0.5	340057.4535
0.5	436699.6043
0.5	357913.8071
0.5	381131.2384
0.5	355906.3636
0.5	367878.0749
0.5	411520.9713
0.5	323488.2899
0.5	316812.0303
0.5	358706.686
0.5	369867.9453
0.5	469791.6768
0.5	459925.0715
0.5	308624.3082
0.5	384957.1886
0.5	367319.7127
0.5	410155.8469
0.5	340352.0456
0.5	387296.8931
0.5	311504.3156
0.5	328010.0016
0.5	361460.3077
0.5	422928.9666
0.5	386943.9227
0.5	376195.5145
0.5	386943.9227
0.5	378404.9579
0.5	280483.5324
0.5	339233.5002
0.5	334958.7285
0.5	359806.4502
0.5	212045.7912
0.5	240907.6123
0.5	220319.4087
0.5	179248.2421
0.5	246045.8396
0.5	298738.1694
0.5	286746.0384
0.5	234505.6054
0.5	380813.5584
0.5	203312.3722
0.5	203772.5441
0.5	380686.5359
0.5	256345.2426
0.5	209860.8
0.5	211530.3178
0.5	258203.6365
0.5	194659.6303
0.5	235288.0573
0.5	303190.3922
0.5	430190.7646
0.5	299756.7008
0.5	250871.6932
0.5	216374.0074
0.5	280269.4132
0.5	262393.0393
0.5	232900.1413
0.5	279500.4093
0.5	288590.0022
0.5	240533.3385
0.5	278725.8844
0.5	288537.2082
0.5	324686.1822
0.5	327148.229
0.5	244813.638
0.5	226866.2144
0.5	213770.0828
0.5	266277.0842
0.5	217683.862
0.5	368002.2322
0.5	258056.5957
0.5	317093.0415
0.5	496133.3391
0.5	287166.8212
0.5	279655.4863
0.5	257664.7599
0.5	205620.1751
0.5	208157.6231
0.5	394764.0016
0.5	199573.325
0.5	335834.1575
0.5	196737.9745
0.5	376995.7648
0.5	247044.0924
0.5	374748.2876
0.5	268333.9791
0.5	377520.1454
0.5	262442.5941
0.5	209860.8
0.5	356696.2762
0.5	281417.0361
0.5	0
0.5	382085.3382
0.5	373555.5557
0.5	228172.8885
0.5	345445.6927
0.5	286798.6137
0.5	206421.4561
0.5	287219.448
0.5	259923.2416
0.5	290176.8206
0.5	329765.7761
0.5	216461.1671
0.5	239319.6262
0.5	262789.6529
0.5	238156.4521
0.5	242690.7156
0.5	246901.3199
0.5	198542.8989
0.5	203646.9739
0.5	305487.8319
0.5	264579.3607
0.5	322691.3341
0.5	276410.8972
0.5	286010.6578
0.5	286693.4694
0.5	242361.5904
0.5	251545.5615
0.5	277129.7363
0.5	320251.7276
0.5	261897.8336
0.5	474556.7579
0.5	348969.4028
0.5	281520.8864
0.5	326976.0558
0.5	261650.4646
0.5	262442.5941
0.5	355117.6181
0.5	266878.0102
0.5	254933.0095
0.5	308348.3237
0.5	274976.9503
0.5	423678.7196
0.5	340410.9844
0.5	367381.725
0.5	414874.4696
0.5	358035.7123
0.5	334842.1198
0.5	380178.7282
0.5	341709.3606
0.5	366638.0375
0.5	397568.2068
0.5	376447.5859
0.5	349089.2687
0.5	405795.3133
0.5	386751.36
0.5	358340.5965
0.5	417097.7285
0.5	339115.9014
0.5	339174.6974
0.5	304994.5498
0.5	377141.3627
0.5	407653.6109
0.5	367319.7127
0.5	386430.5643
0.5	313118.2283
0.5	368872.1156
0.5	385853.5791
0.5	417030.2406
0.5	366885.8217
0.5	398091.3801
0.5	416490.5995
0.5	395805.881
0.5	397698.9571
0.5	387072.3333
0.5	397241.4563
0.5	349689.0096
0.5	398877.0004
0.5	401042.7843
0.5	366885.8217
0.5	394113.7563
0.5	396327.5075
0.5	339409.9495
0.5	385853.5791
0.5	416423.1771
0.5	385789.5051
0.5	377141.3627
0.5	348909.4802
0.5	386109.946
0.5	376825.904
0.5	396197.058
0.5	415816.703
0.5	387072.3333
0.8	298036.3572
0.8	337843.207
0.8	274057.7511
0.8	335133.6925
0.8	293848.5544
0.8	389548.4819
0.8	350469.6992
0.8	373618.2678
0.8	382849.7634
0.8	336126.3057
0.8	355542.1823
0.8	293367.8862
0.8	384126.0701
0.8	375417.3631
0.8	334729.5136
0.8	287430.0195
0.8	301013.0907
0.8	333735.6858
0.8	328182.5376
0.8	371552.4692
0.8	356270.7936
0.8	310449.9373
0.8	296528.4968
0.8	343544.4881
0.8	317768.1462
0.8	331645.974
0.8	353181.0573
0.8	348310.6312
0.8	357365.5759
0.8	333096.2342
0.8	383742.8807
0.8	362688.6494
0.8	342478.1324
0.8	399794.863
0.8	345207.6595
0.8	338000.0675
0.8	403876.6103
0.8	396262.2792
0.8	335717.3456
0.8	394373.7686
0.8	387714.8124
0.8	359439.6127
0.8	383615.2076
0.8	403018.4691
0.8	341473.0471
0.8	281936.5432
0.8	380686.5359
0.8	351733.2662
0.8	289329.7956
0.8	364166.3288
0.8	385853.5791
0.8	360144.3006
0.8	347652.6891
0.8	323317.4033
0.8	454227.5456
0.8	353785.4743
0.8	302917.6572
0.8	312060.2092
0.8	289061.1333
0.8	292141.894
0.8	535069.8135
0.8	422180.0986
0.8	397895.1364
0.8	562209.9044
0.8	522813.7701
0.8	449913.5822
0.8	406060.4379
0.8	506663.0439
0.8	495603.1473
0.8	509202.8964
0.8	457408.4201
0.8	535867.0368
0.8	576913.0777
0.8	513377.3036
0.8	521167.8132
0.8	401634.8102
0.8	550028.0734
0.8	445667.8074
0.8	579514.3012
0.8	496057.5743
0.8	494090.3952
0.8	506355.7581
0.8	505051.1796
0.8	544850.1036
0.8	480688.0977
0.8	454972.48
0.8	480984.9103
0.8	461728.3201
0.8	470815.294
0.8	429158.142
0.8	532126.9626
0.8	507277.9883
0.8	616143.5303
0.8	509819.8939
0.8	571900.587
0.8	459636.9882
0.8	528562.3866
0.8	502295.9436
0.8	509897.0536
0.8	573317.8327
0.8	664082.6848
0.8	503366.2304
0.8	504821.1927
0.8	532841.7955
0.8	512370.2767
0.8	476103.1038
0.8	441939.6645
0.8	513842.53
0.8	477726.6843
0.8	540265.9235
0.8	360295.955
0.8	357791.9295
0.8	273598.9207
0.8	348310.6312
0.8	318275.1031
0.8	339880.7799
0.8	321149.8681
0.8	300416.1657
0.8	396262.2792
0.8	318218.748
0.8	389324.1197
0.8	246615.9398
0.8	235979.8996
0.8	267982.0547
0.8	246996.4954
0.8	357295.7537
0.8	278364.9296
0.8	576326.784
0.8	295025.7308
0.8	349389.0533
0.8	426823.6513
0.8	433783.3456
0.8	468477.7792
0.8	275334.9709
0.8	367629.8441
0.8	271109.8259
0.8	275949.4434
0.8	216635.5568
0.8	335075.3644
0.8	311448.7626
0.8	521246.1136
0.8	477290.3129
0.8	303517.8902
0.8	349029.3323
0.8	381894.391
0.8	321895.6883
0.8	329848.8369
0.8	303517.8902
0.8	376069.521
0.8	286115.6351
0.8	414067.9748
0.8	373743.7132
0.8	373618.2678
0.8	304775.4839
0.8	271160.4723
0.8	371523.726
0.8	212217.8016
0.8	306640.8912
0.8	258743.264
0.8	275898.2025
0.8	297335.6451
0.8	320478.1473
0.8	363180.7642
0.8	316587.341
0.8	236026.0706
0.8	230573.894
0.8	270148.7434
0.8	384189.9597
0.8	353906.4404
0.8	346339.2917
0.8	307521.3574
0.8	283864.2781
0.8	346995.5761
0.8	240159.4526
0.8	219218.6942
0.8	269290.7551
0.8	338352.1712
0.8	277026.9688
0.8	260514.5733
0.8	271008.5522
0.8	341000.7469
0.8	250967.8863
0.8	416558.0292
0.8	403458.0273
0.8	277541.0605
0.8	325887.0281
0.8	297982.4172
0.8	432952.5201
0.8	407387.7932
0.8	361583.0169
0.8	321384.8931
0.8	266026.9648
0.8	307411.2071
0.8	345743.388
0.8	363858.1485
0.8	274670.3225
0.8	463227.5577
0.8	217815.1374
0.8	289171.1621
0.8	373618.2678
0.8	278238.3014
0.8	292674.5135
0.8	270148.7434
0.8	383296.1486
0.8	426618.0743
0.8	602909.0888
0.8	410167.6447
0.8	307301.0831
0.8	327492.7567
0.8	251208.4767
1	524074.4776
1	533636.8048
1	452830.3164
1	440258.3106
1	440888.3177
1	452545.2037
1	450055.5705
1	539304.121
1	426481.0596
1	481059.1326
1	415816.703
1	441589.0301
1	440818.2872
1	436769.1978
1	416962.76
1	466220.7021
1	449842.5992
1	553606.8913
1	441378.7384
1	447362.8971
1	449842.5992
1	387008.1244
1	538663.554
1	480391.4072
1	496512.279
1	502678.0146
1	522107.9363
1	522892.2353
1	429639.8267
1	457623.7724
1	405662.7942
1	453472.2579
1	416423.1771
1	509125.8068
1	453543.6221
1	373806.4465
1	389324.1197
1	414538.303
1	458270.235
1	517652.4031
1	426344.0742
1	416355.762
1	496133.3391
1	408917.8241
1	422520.3835
1	471400.8851
1	422180.0986
1	457193.1353
1	417300.2359
1	375314.1509
1	456691.0668
1	564106.1966
1	647927.0788
1	572067.2004
1	589232.2959
1	564271.2928
1	664634.9875
1	568575.1086
1	660133.4666
1	569571.3947
1	555647.2095
1	559907.1165
1	584993.8408
1	592381.8984
1	656656.5187
1	535308.8974
1	629901.0874
1	617369.9186
1	593918.1873
1	543641.2363
1	521167.8132
1	631056.7059
1	563858.6127
1	578170.7601
1	604573.7455
1	564271.2928
1	576661.7603
1	691601.6474
1	538903.7072
1	526825.5139
1	551083.8411
1	588722.6039
1	683783.6436
1	661325.7603
1	588977.4131
1	641431.0149
1	634353.5079
1	625204.3205
1	555728.9263
1	615880.9443
1	522970.7084
1	694252.4265
1	660316.803
1	558430.0785
1	642330.6375
1	603019.1281
1	615006.1963
1	524856.4182
1	578170.7601
1	776356.2428
1	596570.2404
1	600261.9483
1	539063.8489
1	642420.646
1	562045.2105
1	419125.7529
1	370803.1619
1	377772.8081
1	299495.1983
1	362996.169
1	423883.3514
1	406657.3904
1	361951.311
1	280638.9728
1	396392.743
1	400845.5717
1	428539.3623
1	407587.1456
1	362873.1403
1	402161.5443
1	261551.5606
1	420345.7171
1	345660.7212
1	347832.0456
1	477800.571
1	348131.1102
1	366761.9157
1	376321.5361
1	353120.6535
1	422928.9666
1	505895.0624
1	238017.125
1	423542.335
1	277798.3447
1	248713.8409
1	431639.2171
1	475587.2825
1	479279.905
1	388937.4806
1	428333.2347
1	313564.4245
1	442009.8137
1	331182.7814
1	351492.353
1	512370.2767
1	277232.5293
1	405066.8157
1	504055.0741
1	427577.9989
1	421908.0023
1	230164.9946
1	362565.6902
1	355602.8619
1	288642.8028
1	300633.138
1	286378.1907
1	277798.3447
1	321611.8464
1	395871.0593
1	462017.2765
1	275590.8901
1	306530.9513
1	383934.4435
1	312839.5707
1	359684.1433
1	409917.7314
1	354148.4553
1	512370.2767
1	302209.3119
1	384701.3323
1	396001.4373
1	376762.8334
1	353181.0573
1	294543.7794
1	382977.2667
1	364104.6788
1	449913.5822
1	402952.5086
1	379037.8125
1	346577.8447
1	308072.5038
1	463391.466
1	249959.0841
1	282404.6458
1	306860.85
1	319912.2982
1	313899.3497
1	321952.4768
1	366638.0375
1	302318.2161
1	384383.6733
1	350529.8003
1	389195.2116
1	342774.1207
1	386109.946
1	353725.0016
1	293421.2679
1	329911.2259
1	323659.2367
1	304337.6668
1	314178.6361
1	354390.5805
1	345148.1683
1	455109.2143
1	320704.6736
1	349509.0152
1.61461794	551815.5481
1.61461794	511209.96
1.61461794	541148.5796
1.61461794	534352.9889
1.61461794	546060.7616
1.61461794	553769.9326
1.61461794	567911.5637
1.61461794	554667.2322
1.61461794	536585.2145
1.61461794	546707.1785
1.61461794	597684.7371
1.61461794	603623.3845
1.61461794	531730.1096
1.61461794	524699.1029
1.61461794	487171.3758
1.61461794	549054.7161
1.61461794	611776.8313
1.61461794	559742.8727
1.61461794	561551.3219
1.61461794	549622.3682
1.61461794	603882.475
1.61461794	592467.1782
1.61461794	564849.3832
1.61461794	498105.9334
1.61461794	618422.403
1.61461794	580691.6057
1.61461794	601381.0367
1.61461794	561222.2237
1.61461794	561962.8756
1.61461794	526588.9628
1.61461794	543882.8666
1.61461794	608645.6162
1.61461794	552547.9025
1.61461794	597513.1858
1.61461794	565097.257
1.61461794	584824.7267
1.61461794	546949.7163
1.61461794	592979.0289
1.61461794	601122.6622
1.61461794	542675.431
1.61461794	578842.2708
1.61461794	548730.5191
1.61461794	627062.5007
1.61461794	571400.9408
1.61461794	625292.7219
1.61461794	584064.1166
1.61461794	517730.3511
1.61461794	608471.9738
1.61461794	492429.9268
1.61461794	578926.2462
1.61461794	758914.0095
1.61461794	893740.3415
1.61461794	750296.1428
1.61461794	837205.7111
1.61461794	796639.9352
1.61461794	837205.7111
1.61461794	821411.8108
1.61461794	818975.3317
1.61461794	841724.3529
1.61461794	805294.4561
1.61461794	754596.8745
1.61461794	824916.0623
1.61461794	802681.1102
1.61461794	805817.805
1.61461794	726787.3274
1.61461794	857776.7407
1.61461794	778493.7886
1.61461794	823534.4123
1.61461794	789286.0637
1.61461794	817388.9222
1.61461794	806446.123
1.61461794	822578.7897
1.61461794	775428.4536
1.61461794	859633.5572
1.61461794	837957.6922
1.61461794	823640.6383
1.61461794	780336.8614
1.61461794	812326.181
1.61461794	783620.6136
1.61461794	869398.2872
1.61461794	733748.2813
1.61461794	864013.1033
1.61461794	818975.3317
1.61461794	782080.2101
1.61461794	766888.3459
1.61461794	824171.9051
1.61461794	872706.3565
1.61461794	830992.3097
1.61461794	885911.024
1.61461794	783928.9369
1.61461794	776653.6202
1.61461794	859742.8651
1.61461794	810643.258
1.61461794	734633.8169
1.61461794	745812.9085
1.61461794	865988.7423
1.61461794	851136.0585
1.61461794	887249.9321
1.61461794	744719.73
1.61461794	822791.0864
1.61461794	559496.5672
1.61461794	576829.2972
1.61461794	487620.6346
1.61461794	587110.5185
1.61461794	362504.221
1.61461794	433921.9198
1.61461794	577499.769
1.61461794	547677.7601
1.61461794	410451.6812
1.61461794	656656.5187
1.61461794	650555.8895
1.61461794	497270.7374
1.61461794	532841.7955
1.61461794	396653.8423
1.61461794	621675.0919
1.61461794	470083.9873
1.61461794	462957.2175
1.61461794	430604.277
1.61461794	502219.5527
1.61461794	454186.2374
1.61461794	765572.2921
1.61461794	515473.0354
1.61461794	604314.4573
1.61461794	583557.4097
1.61461794	634799.9004
1.61461794	526352.4825
1.61461794	349509.0152
1.61461794	468842.5047
1.61461794	548730.5191
1.61461794	437465.5402
1.61461794	391519.9155
1.61461794	453900.5557
1.61461794	357426.4628
1.61461794	489270.2802
1.61461794	467384.7377
1.61461794	529590.5127
1.61461794	711647.7645
1.61461794	368499.1408
1.61461794	512989.8296
1.61461794	376258.5218
1.61461794	506278.9561
1.61461794	556464.7383
1.61461794	523049.1893
1.61461794	430121.8716
1.61461794	601208.7788
1.61461794	454186.2374
1.61461794	496663.9089
1.61461794	406989.2833
1.61461794	550677.6169
1.61461794	666385.9662
1.61461794	486647.5893
1.61461794	510437.3895
1.61461794	549379.0408
1.61461794	562951.4248
1.61461794	646118.2382
1.61461794	459781.0148
1.61461794	634442.7696
1.61461794	677049.6719
1.61461794	426618.0743
1.61461794	621939.3222
1.61461794	430742.1733
1.61461794	624144.1532
1.61461794	449416.8583
1.61461794	481356.0979
1.61461794	510051.3963
1.61461794	714832.6578
1.61461794	613433.7381
1.61461794	645485.9402
1.61461794	534671.4985
1.61461794	512292.8677
1.61461794	651464.0219
1.61461794	411052.9287
1.61461794	361153.6563
1.61461794	490321.9893
1.61461794	623438.0413
1.61461794	646750.949
1.61461794	645215.0817
1.61461794	470376.419
1.61461794	942500.1121
1.61461794	544205.1516
1.61461794	712033.3073
1.61461794	701099.7986
1.61461794	567994.4785
1.61461794	533875.4617
1.61461794	566834.4046
1.61461794	530303.0727
1.61461794	887473.2145
1.61461794	407188.5058
1.61461794	638199.329
1.61461794	562374.6304
1.61461794	585585.9968
1.61461794	595114.9133
1.61461794	504055.0741
1.61461794	707507.2885
1.61461794	554096.1113
1.61461794	476914.4335
1.61461794	412458.1222
1.61461794	431570.1696
1.61461794	465639.4098
1.61461794	424019.8092
2	763651.5385
2	756402.0494
2	738973.3593
2	748799.7408
2	713383.8036
2	854179.9687
2	676956.4572
2	749697.343
2	770642.2909
2	783620.6136
2	696814.9415
2	718899.8829
2	802681.1102
2	703009.8043
2	662887.0787
2	766787.0575
2	728841.5952
2	850050.7028
2	801011.5396
2	718511.8651
2	588043.4719
2	693210.2428
2	688769.0238
2	753495.1272
2	825767.0761
2	729625.1905
2	725615.1951
2	686320.3486
2	917733.1197
2	753495.1272
2	800907.2684
2	743826.1061
2	777368.8962
2	753194.8369
2	695295.6544
2	771252.1907
2	713480.333
2	752294.4446
2	671008.4939
2	771862.4121
2	680224.0665
2	713480.333
2	717930.1004
2	616406.1909
2	663898.6519
2	812010.4557
2	614044.9307
2	764763.1617
2	777573.3415
2	776857.94
2	1.08E+06
2	1.08E+06
2	1.09E+06
2	1.03E+06
2	1.06E+06
2	877795.0105
2	1.07E+06
2	990116.6159
2	1.03E+06
2	969484.0594
2	1.01E+06
2	1.10E+06
2	1.20E+06
2	949607.2819
2	1.20E+06
2	1.09E+06
2	1.06E+06
2	967353.9328
2	1.02E+06
2	1.06E+06
2	1.03E+06
2	1.03E+06
2	1.02E+06
2	1.03E+06
2	1.12E+06
2	1.03E+06
2	998547.537
2	1.12E+06
2	1.05E+06
2	1.05E+06
2	1.03E+06
2	1.02E+06
2	939249.7143
2	1.07E+06
2	971735.9163
2	1.09E+06
2	1.05E+06
2	1.09E+06
2	992881.5197
2	1.05E+06
2	1.02E+06
2	1.04E+06
2	1.04E+06
2	866318.308
2	946690.2024
2	922307.672
2	625469.5497
2	715122.6638
2	598027.9382
2	548244.4629
2	572150.5193
2	828856.9071
2	666385.9662
2	743230.7542
2	600089.9042
2	751894.5008
2	893291.7142
2	750196.3207
2	844313.7189
2	759215.818
2	830885.4525
2	590082.4361
2	708952.861
2	754396.477
2	839355.423
2	863464.8485
2	606131.0326
2	718996.9091
2	595542.7047
2	725224.7645
2	915451.5268
2	712901.2877
2	678355.5768
2	725908.1099
2	792491.3174
2	728254.2671
2	784751.5275
2	906136.531
2	797991.3467
2	473233.9865
2	793527.1183
2	711744.1372
2	598027.9382
2	464913.4742
2	930004.0596
2	586432.6271
2	955693.9894
2	776449.3362
2	658119.0048
2	521559.3939
2	691790.7646
2	760222.4238
2	693683.8333
2	687732.3363
2	584993.8408
2	623261.5966
2	804666.7366
2	688014.966
2	808228.1307
2	921048.1582
2	699669.5669
2	838280.1077
2	639813.8116
2	646118.2382
2	773796.9035
2	786810.5212
2	881346.5855
2	495981.8172
2	939133.767
2	709048.9902
2	826938.1754
2	758411.1733
2	751925.0464
2	805399.1078
2	581449.2857
2	584824.7267
2	898460
2	873368.9757
2	713866.5373
2	842155.5457
2	578758.3035
2	669989.7096
2	889372.6278
2	890379.2958
2	896435.2599
2	909310.1217
2	733649.9325
2	631679.5469
2	919332.4882
2	717058.0421
2	513920.095
2	928277.2824
2	942965.0659
2	808962.6609
2	701004.3893
2	736111.2923
2	951828.2655
2	1.03E+06
2	633550.5289
2	808333.0363
2	861930.9689
2	533239.2014
2	817706.04
2	891722.7011
2	491827.0437
