# Supplementary material for: Rational synthesis of total damage during cryoprotectant equilibration: modelling and experimental validation of osmomechanical, temperature, and cytotoxic damage in sea urchin (Paracentrotus lividus) oocytes
Source: PeerJ. 2023 Sep 1;11:e15539. doi: 10.7717/peerj.15539 (PMC10476611; doi:10.7717/peerj.15539)
Supplement: Supplemental Information 2 [file peerj-11-15539-s002.csv]

Added NaCl to isotonic Seawater (osmol/kg)	Time (minutes)	Survival (count development to 4-arm-pluteous stage/total count)
0	90	0.85492228
0	90	0.915151515
0	90	0.975
0	90	0.923076923
0.5	2	0.943396226
0.5	2	0.965217391
0.5	2	0.915584416
0.5	6	0.943925234
0.5	6	0.907317073
0.5	6	0.97029703
0.5	15	0.912
0.5	15	0.912568306
0.5	15	0.90990991
0.5	30	0.883435583
0.5	30	0.909638554
0.5	50	0.88
0.5	50	0.835820896
0.5	50	0.926829268
0.5	75	0.859756098
0.5	75	0.755
0.5	75	0.740540541
0.5	90	0.518518519
0.5	90	0.646875
1	2	0.891752577
1	2	0.792332268
1	2	0.747863248
1	6	0.375464684
1	6	0.360730594
1	6	0.286384977
1	15	0.091703057
1	15	0.073529412
1	15	0.140127389
1	30	0.004444444
1	30	0.048076923
1	30	0.016806723
1	50	0.014184397
1	50	0
1	50	0
1	75	0
1	75	0
1	75	0
1	90	0
1	90	0
1	90	0
1.5	2	0.311688312
1.5	2	0.134920635
1.5	2	0.217142857
1.5	6	0
1.5	6	0
1.5	6	0.012820513
1.5	15	0
1.5	15	0.006369427
1.5	15	0
1.5	30	0
1.5	30	0
1.5	30	0.008
1.5	50	0
1.5	50	0
1.5	50	0
1.5	75	0
1.5	75	0
1.5	75	0
1.5	90	0
1.5	90	0
1.5	90	0
