# Supplementary material for: Rational synthesis of total damage during cryoprotectant equilibration: modelling and experimental validation of osmomechanical, temperature, and cytotoxic damage in sea urchin (Paracentrotus lividus) oocytes
Source: PeerJ. 2023 Sep 1;11:e15539. doi: 10.7717/peerj.15539 (PMC10476611; doi:10.7717/peerj.15539)
Supplement: Supplemental Information 3 [file peerj-11-15539-s003.csv]

Osmolality of Seawater osmol/kg	Added Sucrose to Seawater (osmol/kg)	Time (minutes)	Survival (count development to 4-arm-pluteous stage/total count)
1	0	90	1
1	0	90	0.950413223
1	0	90	0.95
1	0	90	0.995238095
1	0.5	2	0.954954955
1	0.5	2	0.968
1	0.5	2	0.94017094
1	0.5	6	0.961722488
1	0.5	6	0.867768595
1	0.5	6	0.914473684
1	0.5	15	0.798850575
1	0.5	15	0.946666667
1	0.5	15	0.9140625
1	0.5	30	0.739726027
1	0.5	30	0.702325581
1	0.5	30	0.753731343
1	0.5	50	0.251748252
1	0.5	50	0.413580247
1	0.5	50	0.3
1	0.5	75	0.132183908
1	0.5	75	0.149122807
1	0.5	75	0.12745098
1	0.5	90	0.085365854
1	0.5	90	0.129770992
1	0.5	90	0.112426036
1	1	3	0.213483146
1	1	3	0.18128655
1	1	3	0.192307692
1	1	6	0.166666667
1	1	6	0.057803468
1	1	6	0.082125604
1	1	15	0.019704433
1	1	15	0.052287582
1	1	15	0.046875
1	1	30	0
1	1	30	0
1	1	30	0.012738854
1	1	50	0
1	1	50	0.006289308
1	1	50	0
1	1	75	0.006060606
1	1	75	0.006410256
1	1	75	0.004587156
1	1	90	0
1	1	90	0
1	1	90	0
1	1.5	3	0.021052632
1	1.5	3	0
1	1.5	3	0.01
1	1.5	6	0
1	1.5	6	0
1	1.5	6	0
1	1.5	15	0
1	1.5	15	0
1	1.5	15	0.068965517
1	1.5	30	0
1	1.5	30	0
1	1.5	30	0
1	1.5	50	0
1	1.5	50	0
1	1.5	50	0
1	1.5	75	0
1	1.5	75	0
1	1.5	75	0
1	1.5	90	0.00729927
1	1.5	90	0.005681818
1	1.5	90	0
1	2	5	0
1	2	5	0
1	2	5	0
1	2	9	0
1	2	9	0
1	2	9	0
1	2	15	0
1	2	15	0
1	2	15	0
1	2	30	0
1	2	30	0
1	2	30	0
1	2	50	0
1	2	50	0
1	2	75	0
1	2	75	0
1	2	75	0
1	2	90	0
1	2	90	0
1	2	90	0
1	0	90	0.832214765
1	0	90	0.671641791
1	0	90	0.8
1	0	90	0.784615385
0.8	0	2	0.787356322
0.8	0	2	0.790697674
0.8	0	2	0.843283582
0.8	0	6	0.78125
0.8	0	6	0.810606061
0.8	0	6	0.80620155
0.8	0	15	0.837037037
0.8	0	15	0.84729064
0.8	0	15	0.869230769
0.8	0	30	0.775956284
0.8	0	30	0.758823529
0.8	0	30	0.612403101
0.8	0	50	0.732283465
0.8	0	50	0.819444444
0.8	0	50	0.164102564
0.8	0	75	0.706293706
0.8	0	75	0.721311475
0.8	0	75	0.785123967
0.8	0	90	0.572289157
0.8	0	90	0.624242424
0.8	0	90	0.512820513
0.7	0	2	0.837837838
0.7	0	2	0.837037037
0.7	0	2	0.76433121
0.7	0	6	0.877934272
0.7	0	6	0.827380952
0.7	0	6	0.790697674
0.7	0	15	0.400990099
0.7	0	15	0.769911504
0.7	0	15	0.690909091
0.7	0	30	0.576923077
0.7	0	30	0.662698413
0.7	0	30	0.551282051
0.7	0	50	0.268115942
0.7	0	50	0.209302326
0.7	0	50	0.427536232
0.7	0	75	0.563636364
0.7	0	75	0.327586207
0.7	0	75	0.469879518
0.7	0	90	0.349726776
0.7	0	90	0.318181818
0.7	0	90	0.388888889
0.6	0	2	0.637795276
0.6	0	2	0.812765957
0.6	0	2	0.623931624
0.6	0	6	0.713709677
0.6	0	6	0.721461187
0.6	0	6	0.675824176
0.6	0	15	0.638461538
0.6	0	15	0.590643275
0.6	0	15	0.768472906
0.6	0	30	0.523809524
0.6	0	30	0.489795918
0.6	0	30	0.575129534
0.6	0	50	0.438888889
0.6	0	50	0.411764706
0.6	0	50	0.335616438
0.6	0	75	0.09375
0.6	0	75	0.062146893
0.6	0	75	0.130434783
0.6	0	90	0.055555556
0.6	0	90	0.080246914
0.6	0	90	0.03649635
0.5	0	2	0.736526946
0.5	0	2	0.618357488
0.5	0	2	0.72027972
0.5	0	6	0.6484375
0.5	0	6	0.766839378
0.5	0	6	0.668674699
0.5	0	15	0.598958333
0.5	0	15	0.650273224
0.5	0	15	0.641618497
0.5	0	30	0.340740741
0.5	0	30	0.396341463
0.5	0	30	0.422818792
0.5	0	50	0.185185185
0.5	0	50	0.072847682
0.5	0	50	0.139705882
0.5	0	75	0.040983607
0.5	0	75	0.116129032
0.5	0	75	0.062068966
0.5	0	90	0.048387097
0.5	0	90	0.127118644
0.5	0	90	0.049689441
