# Supplementary material for: Rational synthesis of total damage during cryoprotectant equilibration: modelling and experimental validation of osmomechanical, temperature, and cytotoxic damage in sea urchin (Paracentrotus lividus) oocytes
Source: PeerJ. 2023 Sep 1;11:e15539. doi: 10.7717/peerj.15539 (PMC10476611; doi:10.7717/peerj.15539)
Supplement: Supplemental Information 4 [file peerj-11-15539-s004.csv]

Temperature (Kelvin)	Time (minutes)	Survival (count development to 4-arm-pluteous stage/total count)
274.8285714	2	0.330708661
274.8285714	2	0.598360656
274.8285714	2	0.608695652
274.8285714	6	0.624338624
274.8285714	6	0.477419355
274.8285714	6	0.723404255
274.8285714	15	0.687861272
274.8285714	15	0.689440994
274.8285714	15	0.738095238
274.8285714	30	0.713235294
274.8285714	30	0.772151899
274.8285714	30	0.768817204
274.8285714	50	0.5
274.8285714	50	0.746575342
274.8285714	75	0.581196581
274.8285714	75	0.798561151
274.8285714	75	0.494736842
274.8285714	90	0.520833333
274.8285714	90	0.527559055
274.8285714	90	0.624203822
283.1	2	0.892376682
283.1	2	0.786324786
283.1	2	0.753787879
283.1	6	0.849557522
283.1	6	0.808411215
283.1	6	0.774319066
283.1	15	0.697247706
283.1	15	0.794392523
283.1	15	0.85106383
283.1	30	0.692810458
283.1	30	0.755813953
283.1	30	0.697674419
283.1	50	0.741626794
283.1	50	0.785276074
283.1	50	0.709090909
283.1	75	0.69047619
283.1	75	0.798780488
283.1	75	0.783088235
283.1	90	0.803571429
283.1	90	0.844897959
283.1	90	0.702830189
292.7	2	0.906542056
292.7	2	0.972972973
292.7	2	0.894736842
292.7	6	0.893203883
292.7	6	0.926229508
292.7	6	0.926605505
292.7	15	0.827586207
292.7	15	0.531531532
292.7	15	0.938596491
292.7	30	0.925619835
292.7	30	0.85
292.7	30	0.875
292.7	50	0.943548387
292.7	50	0.943396226
292.7	50	0.901639344
292.7	75	0.916083916
292.7	75	0.612903226
292.7	75	0.881188119
292.7	90	0.858267717
292.7	90	0.770408163
292.7	90	0.79245283
