# Supplementary material for: Rational synthesis of total damage during cryoprotectant equilibration: modelling and experimental validation of osmomechanical, temperature, and cytotoxic damage in sea urchin (Paracentrotus lividus) oocytes
Source: PeerJ. 2023 Sep 1;11:e15539. doi: 10.7717/peerj.15539 (PMC10476611; doi:10.7717/peerj.15539)
Supplement: Supplemental Information 5 [file peerj-11-15539-s005.csv]

Me2SO added to isotonic Seawater (osmol/kg)	Temperature (Kelvin)	Time (minutes)	Survival (count development to 4-arm-pluteous stage/total count)
0	274.8285714	2	0.330708661
0	274.8285714	2	0.598360656
0	274.8285714	2	0.608695652
0	274.8285714	6	0.624338624
0	274.8285714	6	0.477419355
0	274.8285714	6	0.723404255
0	274.8285714	15	0.687861272
0	274.8285714	15	0.689440994
0	274.8285714	15	0.738095238
0	274.8285714	30	0.713235294
0	274.8285714	30	0.772151899
0	274.8285714	30	0.768817204
0	274.8285714	50	0.5
0	274.8285714	50	0.746575342
0	274.8285714	75	0.581196581
0	274.8285714	75	0.798561151
0	274.8285714	75	0.494736842
0	274.8285714	90	0.520833333
0	274.8285714	90	0.527559055
0	274.8285714	90	0.624203822
0.5	274.8285714	2	0.462962963
0.5	274.8285714	2	0.477272727
0.5	274.8285714	2	0.338983051
0.5	274.8285714	6	0.259259259
0.5	274.8285714	6	0.44
0.5	274.8285714	6	0.512195122
0.5	274.8285714	15	0.296969697
0.5	274.8285714	15	0.288461538
0.5	274.8285714	15	0.331395349
0.5	274.8285714	30	0.205128205
0.5	274.8285714	30	0.26618705
0.5	274.8285714	30	0.348684211
0.5	274.8285714	50	0.24137931
0.5	274.8285714	50	0.242718447
0.5	274.8285714	50	0.210191083
0.5	274.8285714	75	0.277777778
0.5	274.8285714	75	0.196850394
0.5	274.8285714	75	0.132183908
0.5	274.8285714	90	0.198675497
0.5	274.8285714	90	0.222929936
0.5	274.8285714	90	0.284023669
1	274.8285714	2	0.359116022
1	274.8285714	2	0.364197531
1	274.8285714	6	0.233128834
1	274.8285714	6	0.185654008
1	274.8285714	6	0.350282486
1	274.8285714	15	0.143884892
1	274.8285714	15	0.064
1	274.8285714	15	0.077319588
1	274.8285714	30	0.215384615
1	274.8285714	30	0.215827338
1	274.8285714	30	0.075471698
1	274.8285714	50	0.083333333
1	274.8285714	50	0.256637168
1	274.8285714	50	0.366459627
1	274.8285714	75	0.133802817
1	274.8285714	75	0.115789474
1	274.8285714	75	0.076433121
1	274.8285714	90	0.059701493
1	274.8285714	90	0.130081301
1	274.8285714	90	0.048128342
0	283.1	2	0.892376682
0	283.1	2	0.786324786
0	283.1	2	0.753787879
0	283.1	6	0.849557522
0	283.1	6	0.808411215
0	283.1	6	0.774319066
0	283.1	15	0.697247706
0	283.1	15	0.794392523
0	283.1	15	0.85106383
0	283.1	30	0.692810458
0	283.1	30	0.755813953
0	283.1	30	0.697674419
0	283.1	50	0.741626794
0	283.1	50	0.785276074
0	283.1	50	0.709090909
0	283.1	75	0.69047619
0	283.1	75	0.798780488
0	283.1	75	0.783088235
0	283.1	90	0.803571429
0	283.1	90	0.844897959
0	283.1	90	0.702830189
0.5	283.1	6	0.722689076
0.5	283.1	15	0.607843137
0.5	283.1	15	0.825688073
0.5	283.1	15	0.658536585
0.5	283.1	30	0.428571429
0.5	283.1	30	0.643835616
0.5	283.1	30	0.614285714
0.5	283.1	50	0.436363636
0.5	283.1	50	0.422857143
0.5	283.1	50	0.791366906
0.5	283.1	75	0.381818182
0.5	283.1	75	0.263157895
0.5	283.1	75	0.395833333
0.5	283.1	90	0.383333333
0.5	283.1	90	0.328638498
0.5	283.1	90	0.375
1	283.1	2	0.897849462
1	283.1	2	0.827956989
1	283.1	2	0.866242038
1	283.1	6	0.611538462
1	283.1	6	0.698979592
1	283.1	6	0.434131737
1	283.1	15	0.633187773
1	283.1	15	0.434285714
1	283.1	30	0.427135678
1	283.1	30	0.358585859
1	283.1	30	0.331460674
1	283.1	50	0.306220096
1	283.1	50	0.181318681
1	283.1	50	0.234782609
1	283.1	75	0.194736842
1	283.1	75	0.281853282
1	283.1	75	0.253623188
1	283.1	90	0.041420118
1	283.1	90	0.163934426
1	283.1	90	0.20657277
1.5	283.1	2	0.225352113
1.5	283.1	2	0.359281437
1.5	283.1	2	0.085714286
1.5	283.1	6	0.058064516
1.5	283.1	6	0.021126761
1.5	283.1	6	0.024390244
1.5	283.1	15	0
1.5	283.1	15	0
1.5	283.1	15	0.011299435
1.5	283.1	30	0.005681818
1.5	283.1	30	0
1.5	283.1	30	0
1.5	283.1	50	0
1.5	283.1	50	0.005681818
1.5	283.1	50	0
1.5	283.1	75	0.005681818
1.5	283.1	75	0.005681818
1.5	283.1	75	0
1.5	283.1	90	0.005681818
1.5	283.1	90	0.005681818
1.5	283.1	90	0.005681818
2	283.1	2	0.011299435
2	283.1	2	0
2	283.1	2	0.173913043
2	283.1	6	0.018867925
2	283.1	6	0
2	283.1	6	0
2	283.1	15	0
2	283.1	15	0
2	283.1	15	0.005681818
2	283.1	30	0
2	283.1	30	0
2	283.1	30	0
2	283.1	50	0
2	283.1	50	0
2	283.1	50	0
2	283.1	75	0.005681818
2	283.1	75	0
2	283.1	75	0
2	283.1	90	0.005681818
2	283.1	90	0
2	283.1	90	0
0	292.7	2	0.906542056
0	292.7	2	0.972972973
0	292.7	2	0.894736842
0	292.7	6	0.893203883
0	292.7	6	0.926229508
0	292.7	6	0.926605505
0	292.7	15	0.827586207
0	292.7	15	0.531531532
0	292.7	15	0.938596491
0	292.7	30	0.925619835
0	292.7	30	0.85
0	292.7	30	0.875
0	292.7	50	0.943548387
0	292.7	50	0.943396226
0	292.7	50	0.901639344
0	292.7	75	0.916083916
0	292.7	75	0.612903226
0	292.7	75	0.881188119
0	292.7	90	0.858267717
0	292.7	90	0.770408163
0	292.7	90	0.79245283
0.01	292.7	2	0.87
0.01	292.7	2	0.941176471
0.01	292.7	2	0.882591093
0.01	292.7	6	0.704980843
0.01	292.7	6	0.942982456
0.01	292.7	6	0.685185185
0.01	292.7	15	0.808080808
0.01	292.7	15	0.922330097
0.01	292.7	15	0.953846154
0.01	292.7	30	0.892523364
0.01	292.7	30	0.924302789
0.01	292.7	30	0.901960784
0.01	292.7	50	0.830769231
0.01	292.7	50	0.88700565
0.01	292.7	50	0.832579186
0.01	292.7	75	0.804232804
0.01	292.7	75	0.553030303
0.01	292.7	90	0.931677019
0.01	292.7	90	0.921568627
0.01	292.7	90	0.899497487
0.02	292.7	2	0.929577465
0.02	292.7	2	0.947826087
0.02	292.7	2	0.903508772
0.02	292.7	6	0.75
0.02	292.7	6	0.893491124
0.02	292.7	6	0.817610063
0.02	292.7	15	0.796407186
0.02	292.7	15	0.85106383
0.02	292.7	15	0.771428571
0.02	292.7	30	0.889361702
0.02	292.7	30	0.913333333
0.02	292.7	30	0.950819672
0.02	292.7	50	0.741007194
0.02	292.7	50	0.964
0.02	292.7	50	0.9375
0.02	292.7	75	0.896551724
0.02	292.7	75	0.886462882
0.02	292.7	75	0.886255924
0.02	292.7	90	0.934497817
0.02	292.7	90	0.959654179
0.02	292.7	90	0.876777251
0.05	292.7	2	0.74796748
0.05	292.7	2	0.961783439
0.05	292.7	2	0.803278689
0.05	292.7	6	0.950892857
0.05	292.7	6	0.958847737
0.05	292.7	6	0.959537572
0.05	292.7	15	0.971544715
0.05	292.7	15	0.978417266
0.05	292.7	15	0.945736434
0.05	292.7	30	0.875816993
0.05	292.7	30	0.85625
0.05	292.7	30	0.911764706
0.05	292.7	50	0.884259259
0.05	292.7	50	0.945121951
0.05	292.7	50	0.851612903
0.05	292.7	75	0.903743316
0.05	292.7	75	0.80620155
0.05	292.7	75	0.869565217
0.05	292.7	90	0.90647482
0.05	292.7	90	0.917098446
0.05	292.7	90	0.9375
0.5	292.7	2	0.896103896
0.5	292.7	2	0.834862385
0.5	292.7	2	0.869047619
0.5	292.7	6	0.881355932
0.5	292.7	6	0.892156863
0.5	292.7	6	0.905405405
0.5	292.7	15	0.880794702
0.5	292.7	15	0.847457627
0.5	292.7	15	0.87394958
0.5	292.7	30	0.885964912
0.5	292.7	30	0.90647482
0.5	292.7	30	0.927536232
0.5	292.7	50	0.857142857
0.5	292.7	50	0.866666667
0.5	292.7	50	0.907692308
0.5	292.7	75	0.428571429
0.5	292.7	75	0.646017699
0.5	292.7	75	0.830882353
0.5	292.7	90	0.859649123
0.5	292.7	90	0.830357143
0.5	292.7	90	0.9140625
1	292.7	2	0.925
1	292.7	2	0.778378378
1	292.7	2	0.889830508
1	292.7	6	0.929824561
1	292.7	6	0.852941176
1	292.7	6	0.888157895
1	292.7	15	0.782857143
1	292.7	15	0.762711864
1	292.7	15	0.858267717
1	292.7	30	0.794520548
1	292.7	30	0.785123967
1	292.7	30	0.820512821
1	292.7	50	0.853448276
1	292.7	50	0.646616541
1	292.7	50	0.813953488
1	292.7	75	0.589552239
1	292.7	75	0.601941748
1	292.7	75	0.591549296
1	292.7	90	0.842975207
1	292.7	90	0.847222222
1	292.7	90	0.794117647
1.5	292.7	2	0.519379845
1.5	292.7	2	0.43956044
1.5	292.7	2	0.386138614
1.5	292.7	6	0.277108434
1.5	292.7	6	0.241610738
1.5	292.7	6	0.303370787
1.5	292.7	15	0.116959064
1.5	292.7	15	0.103448276
1.5	292.7	15	0.03125
1.5	292.7	30	0.02484472
1.5	292.7	30	0.095744681
1.5	292.7	30	0.028985507
1.5	292.7	50	0.030120482
1.5	292.7	50	0.039106145
1.5	292.7	50	0.021367521
1.5	292.7	75	0.13215859
1.5	292.7	75	0.060869565
1.5	292.7	75	0.077380952
1.5	292.7	90	0.003861004
1.5	292.7	90	0.016042781
1.5	292.7	90	0.055276382
2.5	292.7	2	0.004504505
2.5	292.7	2	0
2.5	292.7	2	0
2.5	292.7	6	0
2.5	292.7	6	0
2.5	292.7	6	0
2.5	292.7	15	0
2.5	292.7	15	0
2.5	292.7	15	0
2.5	292.7	30	0
2.5	292.7	30	0
2.5	292.7	30	0
2.5	292.7	50	0
2.5	292.7	50	0
2.5	292.7	60	0
2.5	292.7	75	0
2.5	292.7	75	0
2.5	292.7	75	0
2.5	292.7	90	0
2.5	292.7	90	0
2.5	292.7	90	0
cont 0.01, 0.02, and 0.05	292.7	90	0.816
cont 0.01, 0.02, and 0.05	292.7	90	0.871621622
cont 0.01, 0.02, and 0.05	292.7	90	0.722513089
cont 1.5, and 2.5	292.7	90	0.948453608
cont 1.5, and 2.5	292.7	90	0.928270042
cont 1.5, and 2.5	292.7	90	0.914691943
