# Supplementary material for: Rational synthesis of total damage during cryoprotectant equilibration: modelling and experimental validation of osmomechanical, temperature, and cytotoxic damage in sea urchin (Paracentrotus lividus) oocytes
Source: PeerJ. 2023 Sep 1;11:e15539. doi: 10.7717/peerj.15539 (PMC10476611; doi:10.7717/peerj.15539)
Supplement: Supplemental Information 6 [file peerj-11-15539-s006.csv]

Individual ID	Temperature Kelvin	Time seconds	Volume um^3
1	292.6	50.	193303.86397900365
1	292.6	74.	149952.16679818157
1	292.6	118.	155432.0356636751
1	292.6	143.	158033.32826438782
1	292.6	168.	164268.9355853587
1	292.6	192.	165591.84501940903
1	292.6	222.	164764.60357792102
1	292.6	252.	167915.55032481384
1	292.6	282.	168414.92416699993
1	292.6	312.	173940.12222005782
1	292.6	342.	177486.97310397524
1	292.6	372.	178504.74480593982
1	292.6	402.	189827.20130411655
1	292.6	432.	190520.8502048042
1	292.6	462.	186716.3098520067
1	292.6	491.99999999999994	183622.52981188026
1	292.6	522.	186027.31489648749
1	292.6	552.	185167.2306735931
1	292.6	582.	191910.67549532265
1	292.6	612.	186027.31489648749
1	292.6	642.	186888.6557458261
1	292.6	672.	187924.05662257204
1	292.6	702.	187924.05662257204
1	292.6	732.	188961.36257831598
1	292.6	762.	186716.3098520067
1	292.6	792.	192258.6576342655
1	292.6	822.	191910.67549532265
1	292.6	852.	191736.79901429047
1	292.6	882.	192084.67609108813
1	292.6	912.	194525.62045878888
1	292.6	942.	195224.938752914
1	292.6	972.	197152.33564749348
1	292.6	1002.	194700.40755652444
1	292.6	1032.	194176.2751288593
1	292.6	1062.	191910.67549532265
1	292.6	1092.	200496.40532594186
1	292.6	1122.	193652.68564843122
1	292.6	1182.	194001.71688495876
1	292.6	1212.	191041.6757763517
2	292.6	50.	366391.63683736825
2	292.6	74.	301781.2213600135
2	292.6	118.	328246.1086810234
2	292.6	143.	334296.8721670079
2	292.6	168.	340805.6355141595
2	292.6	192.	349478.0205064342
2	292.6	222.	353734.76080446056
2	292.6	252.	358651.1578332773
2	292.6	282.	357794.50054034236
2	292.6	312.	363590.12306698156
2	292.6	342.	365960.16148903547
2	292.6	372.	369849.5338861165
2	292.6	402.	375056.54875046224
2	292.6	432.	377015.5052303287
2	292.6	462.	384665.70447751833
2	292.6	491.99999999999994	389060.12696527166
2	292.6	522.	387520.2003291192
2	292.6	552.	392146.1715666513
2	292.6	582.	393471.2480500604
2	292.6	612.	395240.3328477371
2	292.6	642.	400118.84284920164
2	292.6	672.	398564.44290211087
2	292.6	702.	401452.8291435227
2	292.6	732.	401452.8291435227
2	292.6	792.	405240.4385545082
2	292.6	822.	408592.2729809927
2	292.6	852.	406803.55004344287
2	292.6	882.	409487.6610139599
2	292.6	912.	410831.9674706363
2	292.6	942.	412177.74179012596
2	292.6	972.	414648.7555121042
2	292.6	1002.	413075.73935914127
2	292.6	1032.	416448.9798209011
2	292.6	1062.	416899.4419426599
2	292.6	1092.	417575.48578859906
2	292.6	1122.	420057.21794757654
2	292.6	1182.	422996.4954465165
2	292.6	1212.	423675.81724797195
3	292.6	50.	346085.0183528032
3	292.6	74.	275087.4300295065
3	292.6	118.	305632.4972253614
3	292.6	143.	311337.50623846235
3	292.6	168.	322852.58197074884
3	292.6	192.	328246.1086810234
3	292.6	222.	331371.2382131764
3	292.6	252.	336182.25705842464
3	292.6	282.	344604.0966921045
3	292.6	312.	346085.0183528032
3	292.6	342.	352242.9042524058
3	292.6	372.	351604.24336895725
3	292.6	402.	357152.4118411746
3	292.6	432.	359937.4234797051
3	292.6	462.	362084.51915966795
3	292.6	491.99999999999994	364451.37738254
3	292.6	522.	366391.63683736825
3	292.6	552.	371149.03411529376
3	292.6	582.	374839.14667535387
3	292.6	612.	375491.5684434459
3	292.6	642.	378977.77070484596
3	292.6	672.	380506.31299204705
3	292.6	702.	382474.695744501
3	292.6	732.	385762.72711656784
3	292.6	762.	387740.02641796187
3	292.6	792.	389500.4927307722
3	292.6	822.	391043.0345467245
3	292.6	852.	395240.3328477371
3	292.6	882.	394134.2993409229
3	292.6	912.	393250.2530624721
3	292.6	942.	396125.8667707646
3	292.6	972.	397011.96986503404
3	292.6	1002.	398564.44290211087
3	292.6	1032.	397233.6671440923
3	292.6	1062.	395904.3758108714
3	292.6	1092.	401008.0026081985
3	292.6	1122.	401897.8200350424
3	292.6	1182.	404348.1592241964
3	292.6	1212.	402120.42288384837
4	292.6	93.	378541.4083447133
4	292.6	118.	362299.51581649046
4	292.6	143.	349690.49299466005
4	292.6	168.	354161.37887913745
4	292.6	192.	354161.37887913745
4	292.6	222.	365313.31065847934
4	292.6	252.	374621.69718236517
4	292.6	282.	378105.2135919553
4	292.6	312.	389280.3343873551
4	292.6	342.	397011.96986503404
4	292.6	372.	404794.2169379936
4	292.6	402.	409487.6610139599
4	292.6	432.	418251.8018786609
4	292.6	462.	424808.7030621872
4	292.6	491.99999999999994	430943.88757622713
4	292.6	522.	440316.1976211303
4	292.6	552.	447216.3848540242
4	292.6	582.	450911.1331598327
4	292.6	612.	451604.9782632397
4	292.6	642.	454152.3398135045
4	292.6	672.	458795.9423566231
4	292.6	702.	447677.6740484413
4	292.6	732.	449293.4815146284
4	292.6	762.	454152.3398135045
4	292.6	792.	451836.40244862955
4	292.6	822.	463221.96905594185
4	292.6	852.	461123.68971533974
4	292.6	882.	457633.5898358984
4	292.6	912.	454616.0007089735
4	292.6	942.	457401.1799398756
4	292.6	972.	462988.7127855116
4	292.6	1002.	459261.1776368509
4	292.6	1032.	461356.7282832555
4	292.6	1062.	461123.68971533974
4	292.6	1092.	469067.2421876325
4	292.6	1122.	468130.4460146528
4	292.6	1182.	472116.4997672528
4	292.6	1212.	469770.36943719373
5	292.6	25.	353948.004534739
5	292.6	74.	317489.0088218994
5	292.6	118.	292925.4072081246
5	292.6	143.	299559.0529287775
5	292.6	168.	305632.4972253614
5	292.6	192.	309703.892535815
5	292.6	222.	316872.0124833892
5	292.6	252.	321199.0367119561
5	292.6	282.	324716.1576209783
5	292.6	312.	326583.3906329686
5	292.6	342.	328870.3104131902
5	292.6	372.	333878.4735891624
5	292.6	402.	336601.7016625912
5	292.6	432.	342914.159268116
5	292.6	462.	348628.73578705266
5	292.6	491.99999999999994	348628.73578705266
5	292.6	522.	354588.1683221282
5	292.6	552.	356083.2359359946
5	292.6	582.	356938.52639269875
5	292.6	612.	360581.08752078353
5	292.6	642.	360366.5196789465
5	292.6	672.	360366.5196789465
5	292.6	702.	363590.12306698156
5	292.6	732.	365313.31065847934
5	292.6	762.	365960.16148903547
5	292.6	792.	365744.5317395397
5	292.6	822.	370065.9671988353
5	292.6	852.	367687.0792560198
5	292.6	882.	369200.3092292007
5	292.6	912.	366823.2816256212
5	292.6	942.	374187.01380418136
5	292.6	972.	375056.54875046224
5	292.6	1002.	373535.34891211794
5	292.6	1032.	370065.9671988353
5	292.6	1062.	372666.9920587459
5	292.6	1092.	376362.11194434337
5	292.6	1122.	377451.28069987526
5	292.6	1182.	373969.7799006553
5	292.6	1212.	372233.0663245701
6	292.6	50.	401452.8291435227
6	292.6	118.	342070.2296028514
6	292.6	143.	354374.7082845489
6	292.6	168.	362514.4665438371
6	292.6	192.	366607.4824544276
6	292.6	222.	366607.4824544276
6	292.6	252.	373969.7799006553
6	292.6	282.	379632.5834496489
6	292.6	312.	383350.59859057143
6	292.6	342.	388619.9272828345
6	292.6	372.	391043.0345467245
6	292.6	402.	397677.0942091346
6	292.6	432.	397677.0942091346
6	292.6	462.	402342.97522207577
6	292.6	491.99999999999994	406133.3732550306
6	292.6	522.	409935.5999713803
6	292.6	552.	414199.105772746
6	292.6	582.	415998.6800583734
6	292.6	612.	423902.2764502531
6	292.6	642.	420960.8975725552
6	292.6	672.	423222.9267223008
6	292.6	702.	425715.7748228071
6	292.6	732.	425488.9930838197
6	292.6	762.	426396.4550543121
6	292.6	792.	431627.43519112363
6	292.6	822.	432311.25001687295
6	292.6	852.	433451.7742314326
6	292.6	882.	437108.3262328202
6	292.6	912.	437566.1147394721
6	292.6	942.	437566.1147394721
6	292.6	972.	437337.2476075334
6	292.6	1002.	439628.09138571064
6	292.6	1032.	442842.1000500126
6	292.6	1062.	445142.5936538975
6	292.6	1092.	441923.015695833
6	292.6	1122.	443531.8782009575
6	292.6	1182.	450911.1331598327
6	292.6	1212.	446063.9030299539
7	292.6	50.	360795.78625720623
7	292.6	118.	320786.0928092611
7	292.6	143.	327414.3978306254
7	292.6	168.	336601.7016625912
7	292.6	192.	345450.1033163324
7	292.6	222.	352030.00356743124
7	292.6	252.	354161.37887913745
7	292.6	282.	358008.55679110344
7	292.6	312.	362944.58396985126
7	292.6	342.	367471.1107960353
7	292.6	372.	367255.09578730795
7	292.6	402.	373101.0862763843
7	292.6	432.	372233.0663245701
7	292.6	462.	378105.2135919553
7	292.6	491.99999999999994	378759.61346189433
7	292.6	522.	384227.16905086173
7	292.6	552.	387520.2003291192
7	292.6	582.	389280.3343873551
7	292.6	612.	392587.6981643486
7	292.6	642.	389500.4927307722
7	292.6	672.	395683.01723364124
7	292.6	702.	397898.8239458629
7	292.6	732.	399452.45060423
7	292.6	762.	400563.3404898192
7	292.6	792.	404571.2134707632
7	292.6	822.	402342.97522207577
7	292.6	852.	407474.00307381054
7	292.6	882.	408592.2729809927
7	292.6	912.	409263.7988172997
7	292.6	942.	412177.74179012596
7	292.6	972.	411728.9873532568
7	292.6	1002.	414648.7555121042
7	292.6	1032.	413524.98237314424
7	292.6	1062.	417124.7802209691
7	292.6	1092.	416448.9798209011
7	292.6	1122.	413974.3881281557
7	292.6	1182.	420508.97684255766
7	292.6	1212.	418026.35356932814
8	292.6	50.	406133.3732550306
8	292.6	118.	297141.0758421088
8	292.6	143.	299559.0529287775
8	292.6	168.	307665.9081010097
8	292.6	192.	320579.7297288445
8	292.6	222.	337441.11369225715
8	292.6	252.	341016.33610195934
8	292.6	282.	345238.49332059996
8	292.6	312.	343758.78182051535
8	292.6	342.	339332.29360235384
8	292.6	372.	336182.25705842464
8	292.6	402.	342914.159268116
8	292.6	432.	349478.0205064342
8	292.6	462.	355015.1290646509
8	292.6	491.99999999999994	355442.2610380068
8	292.6	522.	358222.7438277004
8	292.6	552.	362299.51581649046
8	292.6	582.	364235.95582738763
8	292.6	612.	361225.22314688616
8	292.6	642.	364020.6653212633
8	292.6	672.	363805.32867870474
8	292.6	702.	367471.1107960353
8	292.6	732.	365960.16148903547
8	292.6	762.	366607.4824544276
8	292.6	792.	368984.0448413921
8	292.6	822.	367471.1107960353
8	292.6	852.	371365.72056845773
8	292.6	882.	372666.9920587459
8	292.6	912.	374621.69718236517
8	292.6	942.	375926.75619636494
8	292.6	972.	375709.1860796631
8	292.6	1002.	374404.3791767805
8	292.6	1032.	377451.28069987526
8	292.6	1062.	377451.28069987526
8	292.6	1092.	374621.69718236517
8	292.6	1122.	376797.6356225802
8	292.6	1182.	380724.8949331656
8	292.6	1212.	379850.9979898961
9	292.6	50.	394355.4597761977
9	292.6	118.	328246.1086810234
9	292.6	143.	336182.25705842464
9	292.6	168.	342070.2296028514
9	292.6	192.	350540.63831452
9	292.6	222.	349053.29204663826
9	292.6	252.	349053.29204663826
9	292.6	282.	351604.24336895725
9	292.6	312.	356938.52639269875
9	292.6	342.	358008.55679110344
9	292.6	372.	360581.08752078353
9	292.6	402.	364666.7527496027
9	292.6	432.	366391.63683736825
9	292.6	462.	374404.3791767805
9	292.6	491.99999999999994	375926.75619636494
9	292.6	522.	378323.33488016017
9	292.6	552.	380287.86278632854
9	292.6	582.	381380.7118080109
9	292.6	612.	389941.0245167218
9	292.6	642.	389720.7831879792
9	292.6	672.	389941.0245167218
9	292.6	702.	391704.8106151987
9	292.6	732.	389280.3343873551
9	292.6	762.	393471.2480500604
9	292.6	792.	396568.79024404666
9	292.6	822.	396347.30788353155
9	292.6	852.	397233.6671440923
9	292.6	882.	402120.42288384837
9	292.6	912.	403233.77824028954
9	292.6	942.	406133.3732550306
9	292.6	972.	407250.5084952245
9	292.6	1002.	407921.2068451349
9	292.6	1032.	409711.65616190224
9	292.6	1062.	410607.8605246848
9	292.6	1092.	408144.82402462524
9	292.6	1122.	406133.3732550306
9	292.6	1182.	408816.104776567
9	292.6	1212.	413075.73935914127
10	292.6	50.	428668.1612930934
10	292.6	118.	314203.2144974151
10	292.6	143.	321818.82700501656
10	292.6	168.	329078.4369315465
10	292.6	192.	336601.7016625912
10	292.6	222.	341226.99339406705
10	292.6	252.	345661.6694559085
10	292.6	282.	347780.14014808886
10	292.6	312.	349265.67844322935
10	292.6	342.	352455.9354793747
10	292.6	372.	352455.9354793747
10	292.6	402.	354588.1683221282
10	292.6	432.	356938.52639269875
10	292.6	462.	365313.31065847934
10	292.6	491.99999999999994	368551.55384927546
10	292.6	522.	366823.2816256212
10	292.6	552.	370932.3006776376
10	292.6	582.	368984.0448413921
10	292.6	612.	373101.0862763843
10	292.6	642.	374621.69718236517
10	292.6	672.	380069.36452961393
10	292.6	702.	381380.7118080109
10	292.6	732.	383569.63356346195
10	292.6	762.	376144.45785549656
10	292.6	792.	381599.4610218952
10	292.6	822.	384446.3708135584
10	292.6	852.	389060.12696527166
10	292.6	882.	394134.2993409229
10	292.6	912.	391043.0345467245
10	292.6	942.	388179.8937461459
10	292.6	972.	390161.3979777654
10	292.6	1002.	391925.4249830956
10	292.6	1032.	385543.1851060697
10	292.6	1062.	390381.72226057685
10	292.6	1092.	393250.2530624721
10	292.6	1122.	395240.3328477371
10	292.6	1182.	393250.2530624721
10	292.6	1212.	391043.0345467245
11	292.6	118.	299155.6032596264
11	292.6	143.	303806.15750011243
11	292.6	168.	305632.4972253614
11	292.6	192.	318106.3204071832
11	292.6	222.	328246.1086810234
11	292.6	252.	326375.7061378146
11	292.6	282.	329078.4369315465
11	292.6	312.	333878.4735891624
11	292.6	342.	334296.8721670079
11	292.6	372.	337651.0323704192
11	292.6	402.	340805.6355141595
11	292.6	432.	345450.1033163324
11	292.6	462.	348841.0360570973
11	292.6	491.99999999999994	350540.63831452
11	292.6	522.	352030.00356743124
11	292.6	552.	351817.0582062045
11	292.6	582.	353734.76080446056
11	292.6	612.	361225.22314688616
11	292.6	642.	364020.6653212633
11	292.6	672.	370065.9671988353
11	292.6	702.	369200.3092292007
11	292.6	732.	369633.05374242977
11	292.6	762.	374839.14667535387
11	292.6	792.	369416.704875679
11	292.6	822.	374621.69718236517
11	292.6	852.	371365.72056845773
11	292.6	882.	373969.7799006553
11	292.6	912.	371799.3091393007
11	292.6	942.	375491.5684434459
11	292.6	972.	374839.14667535387
11	292.6	1002.	374839.14667535387
11	292.6	1032.	376362.11194434337
11	292.6	1062.	380724.8949331656
11	292.6	1092.	384007.91878438473
11	292.6	1122.	386201.84574508964
11	292.6	1182.	387959.9845465976
11	292.6	1212.	391484.14689512755
12	292.6	50.	550695.9139320118
12	292.6	74.	489122.96593136695
12	292.6	93.	511866.9649708364
12	292.6	118.	508975.04290521936
12	292.6	143.	524218.33432084665
12	292.6	168.	536422.3949760227
12	292.6	192.	541330.1117806507
12	292.6	222.	547979.2049018894
12	292.6	252.	549707.520091111
12	292.6	282.	561358.2901661285
12	292.6	312.	568837.5248984917
12	292.6	342.	568837.5248984917
12	292.6	372.	575346.0626038011
12	292.6	402.	578107.0883180221
12	292.6	432.	583642.4440813848
12	292.6	462.	581879.339445535
12	292.6	491.99999999999994	585407.325874885
12	292.6	522.	592484.7973636391
12	292.6	552.	593751.5600482839
12	292.6	582.	593498.1770756776
12	292.6	612.	596541.77749975
12	292.6	642.	600607.8708379013
12	292.6	672.	602644.4199137121
12	292.6	702.	605958.656870276
12	292.6	732.	612861.4583004601
12	292.6	762.	615681.2485845494
12	292.6	792.	613886.3181550525
12	292.6	822.	616194.3915330088
12	292.6	852.	609279.0523692505
12	292.6	882.	613630.1023971917
12	292.6	912.	616450.9636439761
12	292.6	942.	624939.4830796383
12	292.6	972.	621076.29729902
12	292.6	1002.	624939.4830796383
12	292.6	1032.	615937.7494645016
12	292.6	1062.	621848.2531595341
12	292.6	1092.	629069.0630931547
12	292.6	1122.	625197.2630918166
12	292.6	1152.	619276.1341978948
12	292.6	1182.	615937.7494645016
12	292.6	1212.	618505.244583628
13	292.6	74.	311541.9513601047
13	292.6	93.	310520.34129265294
13	292.6	118.	315639.3051454362
13	292.6	143.	323473.34816187277
13	292.6	168.	336601.7016625912
13	292.6	192.	347568.14258922153
13	292.6	222.	359937.4234797051
13	292.6	252.	349265.67844322935
13	292.6	282.	354801.5833682784
13	292.6	312.	361225.22314688616
13	292.6	342.	359722.8951742773
13	292.6	372.	358222.7438277004
13	292.6	402.	363590.12306698156
13	292.6	432.	370499.0495325135
13	292.6	462.	371149.03411529376
13	292.6	491.99999999999994	376144.45785549656
13	292.6	522.	377233.32716634957
13	292.6	552.	383569.63356346195
13	292.6	582.	387740.02641796187
13	292.6	612.	381380.7118080109
13	292.6	642.	384007.91878438473
13	292.6	672.	390602.0880001832
13	292.6	702.	393029.39034616895
13	292.6	732.	395461.6088586449
13	292.6	762.	397455.31445275975
13	292.6	792.	395240.3328477371
13	292.6	822.	395904.3758108714
13	292.6	852.	397455.31445275975
13	292.6	882.	393692.1934871323
13	292.6	912.	400785.6967308128
13	292.6	942.	402342.97522207577
13	292.6	972.	402342.97522207577
13	292.6	1002.	403456.5357458118
13	292.6	1062.	401675.34982009145
13	292.6	1092.	403010.97010191955
13	292.6	1122.	397677.0942091346
13	292.6	1152.	402788.2946440074
13	292.6	1182.	405017.35316030495
13	292.6	1212.	407026.96284510643
14	292.6	93.	151717.91947600967
14	292.6	118.	152361.70574114597
14	292.6	143.	155594.16529087714
14	292.6	168.	157056.13232730536
14	292.6	192.	159666.4712737701
14	292.6	222.	159012.54252592358
14	292.6	252.	162784.7863982962
14	292.6	282.	165426.31351363315
14	292.6	312.	166420.53454707382
14	292.6	342.	168581.44623700058
14	292.6	372.	169581.93584264867
14	292.6	402.	170417.14890276804
14	292.6	432.	172091.74188495567
14	292.6	462.	172091.74188495567
14	292.6	491.99999999999994	177486.97310397524
14	292.6	522.	176301.9923701843
14	292.6	552.	178674.52700049512
14	292.6	582.	180375.65534589702
14	292.6	612.	177317.4983129859
14	292.6	642.	180887.0056516589
14	292.6	672.	179864.71776136203
14	292.6	702.	185683.13594168128
14	292.6	732.	183451.1236288365
14	292.6	762.	184995.41573371572
14	292.6	792.	187406.15333057346
14	292.6	822.	186716.3098520067
14	292.6	852.	186716.3098520067
14	292.6	882.	185855.1634597869
14	292.6	912.	188961.36257831598
14	292.6	942.	190520.8502048042
14	292.6	972.	188615.38246693253
14	292.6	1002.	188615.38246693253
14	292.6	1032.	189134.3962657124
14	292.6	1062.	187578.71114852722
14	292.6	1092.	190694.42986992243
14	292.6	1122.	193652.68564843122
14	292.6	1152.	191389.1322002983
14	292.6	1182.	192955.2520026567
14	292.6	1212.	191736.79901429047
15	292.6	50.	325960.5546722935
15	292.6	74.	282177.7480875661
15	292.6	93.	279413.30721045966
15	292.6	118.	277837.6584005184
15	292.6	143.	286937.9854397205
15	292.6	168.	291724.61132569925
15	292.6	192.	295131.17341403855
15	292.6	222.	299760.8872375713
15	292.6	252.	308480.56363081804
15	292.6	282.	309092.0682890633
15	292.6	312.	304008.9409826774
15	292.6	342.	309092.0682890633
15	292.6	372.	335762.9868246171
15	292.6	402.	339753.04366293276
15	292.6	432.	342914.159268116
15	292.6	462.	345873.3658590187
15	292.6	491.99999999999994	350115.4796416438
15	292.6	522.	351178.65495323477
15	292.6	552.	352030.00356743124
15	292.6	582.	351604.24336895725
15	292.6	612.	345238.49332059996
15	292.6	642.	347992.2680601354
15	292.6	672.	345661.6694559085
15	292.6	702.	345450.1033163324
15	292.6	732.	337861.0809731097
15	292.6	762.	338701.53770591173
15	292.6	792.	334924.96975836623
15	292.6	822.	333878.4735891624
15	292.6	852.	336601.7016625912
15	292.6	882.	338911.71737089305
15	292.6	912.	339753.04366293276
15	292.6	942.	341226.99339406705
15	292.6	972.	339332.29360235384
15	292.6	1002.	339963.4405606945
15	292.6	1032.	340595.0649843886
15	292.6	1062.	350327.9937475905
15	292.6	1092.	350115.4796416438
15	292.6	1122.	329703.2511894129
15	292.6	1152.	342281.1904240645
15	292.6	1182.	346508.53994081175
15	292.6	1212.	342281.1904240645
16	292.6	74.	325545.5793810811
16	292.6	93.	326168.1510902093
16	292.6	118.	331579.89086210233
16	292.6	143.	336391.9144248848
16	292.6	168.	343547.60470296035
16	292.6	192.	348416.56590609415
16	292.6	222.	352668.9219774744
16	292.6	252.	360581.08752078353
16	292.6	282.	361869.6534609706
16	292.6	312.	364451.37738254
16	292.6	342.	373752.49868101283
16	292.6	372.	376144.45785549656
16	292.6	402.	380287.86278632854
16	292.6	432.	381380.7118080109
16	292.6	462.	382036.99483589164
16	292.6	491.99999999999994	385762.72711656784
16	292.6	522.	389500.4927307722
16	292.6	552.	391704.8106151987
16	292.6	582.	396347.30788353155
16	292.6	612.	394797.81367468764
16	292.6	642.	395461.6088586449
16	292.6	672.	407921.2068451349
16	292.6	702.	407921.2068451349
16	292.6	732.	407697.63051953807
16	292.6	762.	408144.82402462524
16	292.6	792.	408144.82402462524
16	292.6	822.	413524.98237314424
16	292.6	852.	409039.8853306449
16	292.6	882.	411056.2074240108
16	292.6	912.	410831.9674706363
16	292.6	942.	411504.717389499
16	292.6	972.	416448.9798209011
16	292.6	1002.	413749.71113735694
16	292.6	1032.	420508.97684255766
16	292.6	1062.	423902.2764502531
16	292.6	1092.	422091.3605114719
16	292.6	1122.	424582.08253417176
16	292.6	1152.	424582.08253417176
16	292.6	1182.	423902.2764502531
16	292.6	1212.	425488.9930838197
17	292.6	50.	346932.2341495481
17	292.6	74.	311133.1899294109
17	292.6	93.	313998.1887595806
17	292.6	118.	319136.0891245434
17	292.6	143.	326375.7061378146
17	292.6	168.	334296.8721670079
17	292.6	192.	342703.1552834176
17	292.6	222.	350753.23838962923
17	292.6	252.	352242.9042524058
17	292.6	282.	356724.5956649889
17	292.6	312.	361010.4392456798
17	292.6	342.	362514.4665438371
17	292.6	372.	370282.53180676216
17	292.6	402.	365097.71937846986
17	292.6	432.	370715.6985717507
17	292.6	462.	377015.5052303287
17	292.6	491.99999999999994	374621.69718236517
17	292.6	522.	376579.89759397286
17	292.6	552.	382255.7793856634
17	292.6	582.	384007.91878438473
17	292.6	612.	385543.1851060697
17	292.6	642.	388179.8937461459
17	292.6	672.	388619.9272828345
17	292.6	702.	391263.61537218257
17	292.6	732.	395461.6088586449
17	292.6	762.	397233.6671440923
17	292.6	792.	397677.0942091346
17	292.6	822.	394134.2993409229
17	292.6	852.	395019.00708845304
17	292.6	882.	401230.44108217437
17	292.6	912.	399452.45060423
17	292.6	942.	396790.40501509304
17	292.6	972.	402120.42288384837
17	292.6	1002.	402788.2946440074
17	292.6	1032.	403233.77824028954
17	292.6	1062.	405463.6567224589
17	292.6	1092.	405686.824013559
17	292.6	1122.	406133.3732550306
17	292.6	1152.	404348.1592241964
17	292.6	1182.	405463.6567224589
17	292.6	1212.	403456.5357458118
18	292.6	74.	326375.7061378146
18	292.6	93.	326998.8062379698
18	292.6	118.	330536.8939863026
18	292.6	143.	342281.1904240645
18	292.6	168.	346296.80112803687
18	292.6	192.	353734.76080446056
18	292.6	222.	359508.4977271602
18	292.6	252.	365960.16148903547
18	292.6	282.	369633.05374242977
18	292.6	312.	373752.49868101283
18	292.6	342.	377669.1865110001
18	292.6	372.	382036.99483589164
18	292.6	402.	386421.4223130688
18	292.6	432.	388619.9272828345
18	292.6	462.	391704.8106151987
18	292.6	491.99999999999994	397898.8239458629
18	292.6	522.	399674.50974723004
18	292.6	552.	403010.97010191955
18	292.6	582.	408144.82402462524
18	292.6	612.	409711.65616190224
18	292.6	642.	414199.105772746
18	292.6	672.	415548.5427136377
18	292.6	702.	416223.8559586816
18	292.6	732.	418251.8018786609
18	292.6	762.	421865.2243059287
18	292.6	792.	420734.8704974646
18	292.6	822.	435735.9194957409
18	292.6	852.	423675.81724797195
18	292.6	882.	426169.552490545
18	292.6	912.	427304.65468925104
18	292.6	942.	429350.50419613504
18	292.6	972.	431855.3021127358
18	292.6	1002.	430943.88757622713
18	292.6	1032.	433908.28309308615
18	292.6	1062.	434593.3936417045
18	292.6	1092.	432767.35826969676
18	292.6	1122.	431855.3021127358
18	292.6	1152.	432311.25001687295
18	292.6	1182.	431627.43519112363
18	292.6	1212.	433451.7742314326
19	292.6	50.	402565.5686021353
19	292.6	74.	393692.1934871323
19	292.6	93.	393913.27121404087
19	292.6	118.	400341.1168267899
19	292.6	143.	406133.3732550306
19	292.6	168.	414423.95656526444
19	292.6	192.	417124.7802209691
19	292.6	222.	419831.44565737835
19	292.6	252.	426396.4550543121
19	292.6	282.	428440.85641634313
19	292.6	312.	433223.626814855
19	292.6	342.	431171.7278993017
19	292.6	372.	439857.4517232049
19	292.6	402.	444451.9810875346
19	292.6	432.	447677.6740484413
19	292.6	462.	455079.8192866457
19	292.6	491.99999999999994	456704.3775096956
19	292.6	522.	460192.11959059205
19	292.6	552.	466726.27840985695
19	292.6	582.	471881.6631582746
19	292.6	612.	472821.0499146514
19	292.6	642.	472586.19316790486
19	292.6	672.	477055.9881576795
19	292.6	702.	472821.0499146514
19	292.6	732.	478942.21957336745
19	292.6	762.	478942.21957336745
19	292.6	792.	481776.1174004435
19	292.6	822.	487460.799771198
19	292.6	852.	486749.04828900675
19	292.6	882.	487460.799771198
19	292.6	912.	484615.6801224739
19	292.6	942.	492929.3896656943
19	292.6	972.	489360.62803326413
19	292.6	1002.	487698.09473865805
19	292.6	1032.	492453.04897697514
19	292.6	1062.	494597.74139655905
19	292.6	1092.	496029.2940557757
19	292.6	1122.	494120.86373802443
19	292.6	1152.	495790.655280115
20	292.6	50.	337021.3205646582
20	292.6	74.	319342.2268439478
20	292.6	93.	324923.48958268156
20	292.6	118.	330953.978457851
20	292.6	143.	338281.22233502753
20	292.6	168.	345238.49332059996
20	292.6	192.	349690.49299466005
20	292.6	222.	357794.50054034236
20	292.6	252.	359508.4977271602
20	292.6	282.	363159.75068669353
20	292.6	312.	367471.1107960353
20	292.6	342.	370499.0495325135
20	292.6	372.	373752.49868101283
20	292.6	402.	378759.61346189433
20	292.6	432.	379850.9979898961
20	292.6	462.	384446.3708135584
20	292.6	491.99999999999994	391704.8106151987
20	292.6	522.	390602.0880001832
20	292.6	552.	395240.3328477371
20	292.6	582.	394355.4597761977
20	292.6	612.	392366.8687484019
20	292.6	642.	396347.30788353155
20	292.6	672.	401230.44108217437
20	292.6	702.	402788.2946440074
20	292.6	732.	408144.82402462524
20	292.6	762.	403456.5357458118
20	292.6	792.	411728.9873532568
20	292.6	822.	410831.9674706363
20	292.6	852.	413749.71113735694
20	292.6	882.	407250.5084952245
20	292.6	912.	410159.67675085034
20	292.6	942.	411728.9873532568
20	292.6	972.	415098.56784531864
20	292.6	1002.	415773.63738101954
20	292.6	1032.	422317.63019362476
20	292.6	1062.	418477.38350481645
20	292.6	1092.	417350.06636515213
20	292.6	1122.	419605.620945607
20	292.6	1152.	422996.4954465165
20	292.6	1182.	417350.06636515213
20	292.6	1212.	420960.8975725552
21	292.6	50.	336391.9144248848
21	292.6	74.	305226.3379700755
21	292.6	93.	308276.8743400503
21	292.6	118.	314613.3153932168
21	292.6	143.	321405.6175516794
21	292.6	168.	329494.90731085057
21	292.6	192.	338701.53770591173
21	292.6	222.	342492.10778904054
21	292.6	252.	350965.8814274469
21	292.6	282.	351391.3839081103
21	292.6	312.	355655.84726261767
21	292.6	342.	359079.7424890709
21	292.6	372.	362299.51581649046
21	292.6	402.	364666.7527496027
21	292.6	432.	368551.55384927546
21	292.6	462.	371582.53837168
21	292.6	491.99999999999994	377887.2239379989
21	292.6	522.	379195.9698163202
21	292.6	552.	381380.7118080109
21	292.6	582.	384884.98958754505
21	292.6	612.	385762.72711656784
21	292.6	642.	389280.3343873551
21	292.6	672.	391263.61537218257
21	292.6	702.	391043.0345467245
21	292.6	732.	396347.30788353155
21	292.6	762.	395019.00708845304
21	292.6	792.	396125.8667707646
21	292.6	822.	399230.34124485654
21	292.6	852.	396568.79024404666
21	292.6	882.	400563.3404898192
21	292.6	912.	402788.2946440074
21	292.6	942.	403233.77824028954
21	292.6	972.	402565.5686021353
21	292.6	1002.	413075.73935914127
21	292.6	1032.	408816.104776567
21	292.6	1062.	410159.67675085034
21	292.6	1092.	409487.6610139599
21	292.6	1122.	413300.3867287424
21	292.6	1152.	407697.63051953807
21	292.6	1182.	413075.73935914127
21	292.6	1212.	410831.9674706363
22	292.6	50.	319136.0891245434
22	292.6	74.	306445.3556461788
22	292.6	93.	309295.9369246935
22	292.6	118.	307665.9081010097
22	292.6	143.	317900.44901778334
22	292.6	168.	325338.20049024053
22	292.6	192.	327622.21683340624
22	292.6	222.	332624.0684462497
22	292.6	252.	337861.0809731097
22	292.6	282.	343336.38396895316
22	292.6	312.	345873.3658590187
22	292.6	342.	351604.24336895725
22	292.6	372.	356510.79566882516
22	292.6	402.	361010.4392456798
22	292.6	432.	358865.38475014386
22	292.6	462.	363374.87137051317
22	292.6	491.99999999999994	370065.9671988353
22	292.6	522.	369200.3092292007
22	292.6	552.	377015.5052303287
22	292.6	582.	373969.7799006553
22	292.6	612.	377451.28069987526
22	292.6	642.	378323.33488016017
22	292.6	672.	382912.56368395826
22	292.6	702.	384227.16905086173
22	292.6	732.	384884.98958754505
22	292.6	762.	393250.2530624721
22	292.6	792.	391484.14689512755
22	292.6	822.	391263.61537218257
22	292.6	852.	394576.57056196587
22	292.6	882.	391043.0345467245
22	292.6	912.	397455.31445275975
22	292.6	942.	397898.8239458629
22	292.6	972.	397898.8239458629
22	292.6	1002.	403456.5357458118
22	292.6	1032.	398120.6861488934
22	292.6	1062.	400785.6967308128
22	292.6	1092.	407697.63051953807
22	292.6	1122.	404348.1592241964
22	292.6	1152.	400118.84284920164
22	292.6	1182.	399230.34124485654
22	292.6	1212.	397011.96986503404
23	292.6	50.	479650.14720431564
23	292.6	74.	478234.5435438498
23	292.6	93.	490787.1149179665
23	292.6	118.	502728.07849708357
23	292.6	143.	515247.7697455915
23	292.6	168.	517909.26613594656
23	292.6	192.	529332.6266792864
23	292.6	222.	535197.719929621
23	292.6	252.	541084.4177507579
23	292.6	282.	547979.2049018894
23	292.6	312.	558127.6010189463
23	292.6	342.	561855.8785880945
23	292.6	372.	565343.109271095
23	292.6	402.	574343.1274155828
23	292.6	432.	578107.0883180221
23	292.6	462.	581627.5533529478
23	292.6	491.99999999999994	582382.9169816201
23	292.6	522.	591471.9950805173
23	292.6	552.	592484.7973636391
23	292.6	582.	599844.8098897702
23	292.6	612.	602135.0672314473
23	292.6	642.	602644.4199137121
23	292.6	672.	601116.7926530275
23	292.6	702.	609790.4109645808
23	292.6	732.	611325.239162666
23	292.6	762.	603663.5558620362
23	292.6	792.	612093.2407542979
23	292.6	822.	608256.7642740592
23	292.6	852.	606724.4054707853
23	292.6	882.	611837.1694029893
23	292.6	912.	615681.2485845494
23	292.6	942.	610813.4517810795
23	292.6	972.	612349.2424621946
23	292.6	1002.	621333.5451136122
23	292.6	1032.	624423.9233308467
23	292.6	1062.	630878.5500586256
23	292.6	1092.	628294.0232834383
23	292.6	1122.	632172.0858256989
23	292.6	1152.	625455.1846421534
23	292.6	1182.	628035.8182971601
23	292.6	1212.	631654.5442500013
24	292.6	50.	295131.17341403855
24	292.6	74.	278034.41154473147
24	292.6	93.	284951.32783104223
24	292.6	118.	289128.57529783336
24	292.6	143.	295733.65008836985
24	292.6	168.	301174.6628425234
24	292.6	192.	305023.2841072979
24	292.6	222.	309092.0682890633
24	292.6	252.	311337.50623846235
24	292.6	282.	316255.50087653444
24	292.6	312.	320992.58510099334
24	292.6	342.	324301.7113020246
24	292.6	372.	327830.16533644265
24	292.6	402.	329703.2511894129
24	292.6	432.	336391.9144248848
24	292.6	462.	339542.69018663175
24	292.6	491.99999999999994	343336.38396895316
24	292.6	522.	345873.3658590187
24	292.6	552.	345238.49332059996
24	292.6	582.	350540.63831452
24	292.6	612.	353308.3141669621
24	292.6	642.	358222.7438277004
24	292.6	672.	358651.1578332773
24	292.6	702.	359294.0546880243
24	292.6	732.	360581.08752078353
24	292.6	762.	360581.08752078353
24	292.6	792.	362729.54824747733
24	292.6	822.	359079.7424890709
24	292.6	852.	358008.55679110344
24	292.6	882.	362944.58396985126
24	292.6	912.	364235.95582738763
24	292.6	942.	364235.95582738763
24	292.6	972.	363374.87137051317
24	292.6	1002.	368984.0448413921
24	292.6	1032.	367471.1107960353
24	292.6	1062.	369849.5338861165
24	292.6	1092.	370499.0495325135
24	292.6	1122.	367471.1107960353
24	292.6	1152.	371149.03411529376
24	292.6	1182.	373752.49868101283
24	292.6	1212.	372016.2112752746
25	292.6	50.	257818.86545967378
25	292.6	74.	263791.36392264307
25	292.6	93.	265727.6945783775
25	292.6	118.	270979.26511922013
25	292.6	143.	280399.55432519945
25	292.6	168.	285546.882793561
25	292.6	192.	292925.4072081246
25	292.6	222.	297543.61826285376
25	292.6	252.	301174.6628425234
25	292.6	282.	308073.1461058851
25	292.6	312.	312564.5951400764
25	292.6	342.	315639.3051454362
25	292.6	372.	319548.32410455216
25	292.6	402.	317694.7067178348
25	292.6	432.	322232.2133852165
25	292.6	462.	322025.4555632784
25	292.6	491.99999999999994	323266.4103189933
25	292.6	522.	323266.4103189933
25	292.6	552.	324301.7113020246
25	292.6	582.	332206.28328083974
25	292.6	612.	337651.0323704192
25	292.6	642.	331371.2382131764
25	292.6	672.	333878.4735891624
25	292.6	702.	333460.16367359855
25	292.6	732.	334506.2230712931
25	292.6	762.	335134.36548702524
25	292.6	792.	335762.9868246171
25	292.6	822.	339332.29360235384
25	292.6	852.	337231.15217507764
25	292.6	882.	334296.8721670079
25	292.6	912.	333669.25375335943
25	292.6	942.	337021.3205646582
25	292.6	972.	338281.22233502753
25	292.6	1002.	338491.31504042575
25	292.6	1032.	337441.11369225715
25	292.6	1062.	339753.04366293276
25	292.6	1092.	338911.71737089305
25	292.6	1122.	341859.39889318525
25	292.6	1152.	344181.35275185324
25	292.6	1182.	344604.0966921045
25	292.6	1212.	341648.5247807603
26	292.6	74.	340805.6355141595
26	292.6	118.	347144.18956343853
26	292.6	143.	353308.3141669621
26	292.6	168.	362084.51915966795
26	292.6	192.	367255.09578730795
26	292.6	222.	373318.15187803743
26	292.6	252.	377887.2239379989
26	292.6	282.	380943.4287728531
26	292.6	312.	383350.59859057143
26	292.6	342.	385982.2204478913
26	292.6	372.	389280.3343873551
26	292.6	402.	395019.00708845304
26	292.6	432.	399452.45060423
26	292.6	462.	405017.35316030495
26	292.6	491.99999999999994	407697.63051953807
26	292.6	522.	407921.2068451349
26	292.6	552.	412626.6591451219
26	292.6	582.	414873.68762562296
26	292.6	612.	417124.7802209691
26	292.6	642.	420508.97684255766
26	292.6	672.	425488.9930838197
26	292.6	702.	424582.08253417176
26	292.6	732.	426623.4912735812
26	292.6	762.	427304.65468925104
26	292.6	792.	427986.2737431451
26	292.6	822.	430033.1151121789
26	292.6	852.	433908.28309308615
26	292.6	882.	431627.43519112363
26	292.6	912.	433223.626814855
26	292.6	942.	432767.35826969676
26	292.6	972.	440545.58313492354
26	292.6	1002.	436421.99009518925
26	292.6	1032.	438482.170809723
26	292.6	1062.	444682.17712792155
26	292.6	1092.	440775.10289008054
26	292.6	1122.	439169.5846645928
26	292.6	1152.	442612.31657043117
26	292.6	1182.	446063.9030299539
26	292.6	1212.	448600.7278607847
27	292.6	74.	307462.39831315377
27	292.6	118.	314408.2004742799
27	292.6	143.	318724.0315657787
27	292.6	168.	322852.58197074884
27	292.6	192.	329286.69301174214
27	292.6	222.	332624.0684462497
27	292.6	252.	341226.99339406705
27	292.6	282.	344181.35275185324
27	292.6	312.	344815.5770194692
27	292.6	342.	351391.3839081103
27	292.6	372.	355228.62971718726
27	292.6	402.	356724.5956649889
27	292.6	432.	359508.4977271602
27	292.6	462.	362299.51581649046
27	292.6	491.99999999999994	365313.31065847934
27	292.6	522.	370282.53180676216
27	292.6	552.	371149.03411529376
27	292.6	582.	374404.3791767805
27	292.6	612.	376144.45785549656
27	292.6	642.	382036.99483589164
27	292.6	672.	385323.7750429792
27	292.6	702.	380943.4287728531
27	292.6	732.	383131.51521430013
27	292.6	762.	383788.8004007215
27	292.6	792.	383131.51521430013
27	292.6	822.	385104.31635078945
27	292.6	852.	386421.4223130688
27	292.6	882.	390822.58589986456
27	292.6	912.	391043.0345467245
27	292.6	942.	393029.39034616895
27	292.6	972.	396125.8667707646
27	292.6	1002.	396790.40501509304
27	292.6	1032.	394797.81367468764
27	292.6	1062.	398120.6861488934
27	292.6	1092.	397677.0942091346
27	292.6	1122.	397455.31445275975
27	292.6	1152.	395904.3758108714
27	292.6	1182.	396125.8667707646
27	292.6	1212.	397898.8239458629
28	292.6	50.	358008.55679110344
28	292.6	74.	368984.0448413921
28	292.6	118.	380724.8949331656
28	292.6	143.	388619.9272828345
28	292.6	168.	389941.0245167218
28	292.6	192.	395019.00708845304
28	292.6	222.	404348.1592241964
28	292.6	252.	411056.2074240108
28	292.6	282.	414423.95656526444
28	292.6	312.	421186.8721066012
28	292.6	342.	425488.9930838197
28	292.6	372.	430488.4210568576
28	292.6	402.	434364.95210645895
28	292.6	432.	435735.9194957409
28	292.6	462.	431171.7278993017
28	292.6	491.99999999999994	440775.10289008054
28	292.6	522.	444451.9810875346
28	292.6	552.	448600.7278607847
28	292.6	582.	452993.83014340344
28	292.6	612.	450911.1331598327
28	292.6	642.	458330.8642782729
28	292.6	672.	457168.90497872315
28	292.6	702.	460890.78623477556
28	292.6	732.	462055.8875877944
28	292.6	762.	465790.94811854715
28	292.6	792.	467194.17804127623
28	292.6	822.	466492.33909395145
28	292.6	852.	472351.2786947191
28	292.6	882.	470708.35402770416
28	292.6	912.	476113.8032658249
28	292.6	942.	475172.23946323147
28	292.6	972.	474936.8972053874
28	292.6	1002.	480594.6575116101
28	292.6	1032.	481539.78697187966
28	292.6	1062.	481539.78697187966
28	292.6	1092.	489122.96593136695
28	292.6	1122.	477527.31338418793
28	292.6	1152.	481539.78697187966
28	292.6	1182.	487460.799771198
28	292.6	1212.	485089.48112623324
29	292.6	74.	246200.54058737768
29	292.6	118.	260125.40571576517
29	292.6	143.	266697.5887249673
29	292.6	168.	267863.06341400073
29	292.6	192.	267668.73999078065
29	292.6	222.	264952.59590272006
29	292.6	252.	275087.4300295065
29	292.6	282.	277050.9485005469
29	292.6	312.	279216.14817145094
29	292.6	342.	280991.84210729774
29	292.6	372.	280794.39364231343
29	292.6	402.	283365.3177334507
29	292.6	432.	286937.9854397205
29	292.6	462.	285745.4387223228
29	292.6	491.99999999999994	289727.0243257678
29	292.6	522.	289328.03982860676
29	292.6	552.	293726.85074859177
29	292.6	582.	293526.4626662839
29	292.6	612.	295131.17341403855
29	292.6	642.	297946.34229678643
29	292.6	672.	304211.68611942866
29	292.6	702.	298953.987882339
29	292.6	732.	300164.6087023124
29	292.6	762.	303806.15750011243
29	292.6	792.	306038.83647729526
29	292.6	822.	306242.0317627398
29	292.6	852.	304820.3587912416
29	292.6	882.	305835.6025608817
29	292.6	912.	308480.56363081804
29	292.6	942.	304211.68611942866
29	292.6	972.	307462.39831315377
29	292.6	1002.	307055.4297183627
29	292.6	1032.	306648.64084174664
29	292.6	1062.	309092.0682890633
29	292.6	1092.	309703.892535815
29	292.6	1122.	313178.7005590139
29	292.6	1152.	312155.386746102
29	292.6	1182.	316255.50087653444
29	292.6	1212.	318724.0315657787
30	292.6	74.	320786.0928092611
30	292.6	118.	335134.36548702524
30	292.6	143.	341016.33610195934
30	292.6	168.	342703.1552834176
30	292.6	192.	350115.4796416438
30	292.6	222.	351391.3839081103
30	292.6	252.	364666.7527496027
30	292.6	282.	368984.0448413921
30	292.6	312.	371582.53837168
30	292.6	342.	373535.34891211794
30	292.6	372.	380506.31299204705
30	292.6	402.	382255.7793856634
30	292.6	432.	382474.695744501
30	292.6	462.	385323.7750429792
30	292.6	491.99999999999994	389941.0245167218
30	292.6	522.	395461.6088586449
30	292.6	552.	397677.0942091346
30	292.6	582.	402565.5686021353
30	292.6	612.	402565.5686021353
30	292.6	642.	401897.8200350424
30	292.6	672.	408144.82402462524
30	292.6	702.	409711.65616190224
30	292.6	732.	411728.9873532568
30	292.6	762.	414199.105772746
30	292.6	792.	413749.71113735694
30	292.6	822.	418026.35356932814
30	292.6	852.	419154.18589470733
30	292.6	882.	421186.8721066012
30	292.6	912.	420734.8704974646
30	292.6	942.	420057.21794757654
30	292.6	972.	422996.4954465165
30	292.6	1002.	425035.4571797612
30	292.6	1032.	427758.9959940194
30	292.6	1062.	421865.2243059287
30	292.6	1092.	422770.19768497726
30	292.6	1122.	425262.15832759265
30	292.6	1152.	426623.4912735812
30	292.6	1182.	427077.591114752
30	292.6	1212.	427986.2737431451
31	292.6	74.	309907.97952849156
31	292.6	118.	329494.90731085057
31	292.6	143.	333042.02860158053
31	292.6	168.	337651.0323704192
31	292.6	192.	342070.2296028514
31	292.6	222.	346085.0183528032
31	292.6	252.	351391.3839081103
31	292.6	282.	358651.1578332773
31	292.6	312.	359079.7424890709
31	292.6	342.	363159.75068669353
31	292.6	372.	368119.2319654266
31	292.6	402.	368551.55384927546
31	292.6	432.	373535.34891211794
31	292.6	462.	374839.14667535387
31	292.6	491.99999999999994	382255.7793856634
31	292.6	522.	379850.9979898961
31	292.6	552.	384665.70447751833
31	292.6	582.	385543.1851060697
31	292.6	612.	388399.935003979
31	292.6	642.	386860.79063848895
31	292.6	672.	394576.57056196587
31	292.6	702.	393471.2480500604
31	292.6	732.	397233.6671440923
31	292.6	762.	399008.3644075969
31	292.6	792.	401452.8291435227
31	292.6	822.	401675.34982009145
31	292.6	852.	403902.2654733643
31	292.6	882.	403010.97010191955
31	292.6	912.	408592.2729809927
31	292.6	942.	399452.45060423
31	292.6	972.	408592.2729809927
31	292.6	1002.	409263.7988172997
31	292.6	1032.	408368.57409929374
31	292.6	1062.	412626.6591451219
31	292.6	1092.	409935.5999713803
31	292.6	1122.	409487.6610139599
31	292.6	1152.	411728.9873532568
31	292.6	1182.	409487.6610139599
31	292.6	1212.	412402.2262819666
32	292.6	74.	308073.1461058851
32	292.6	118.	312155.386746102
32	292.6	143.	319754.5505241911
32	292.6	168.	324508.95503666525
32	292.6	192.	328454.1034678261
32	292.6	222.	331371.2382131764
32	292.6	252.	336391.9144248848
32	292.6	282.	336182.25705842464
32	292.6	312.	339122.02701375313
32	292.6	342.	344604.0966921045
32	292.6	372.	350965.8814274469
32	292.6	402.	348416.56590609415
32	292.6	432.	349053.29204663826
32	292.6	462.	355655.84726261767
32	292.6	491.99999999999994	358008.55679110344
32	292.6	522.	362729.54824747733
32	292.6	552.	366607.4824544276
32	292.6	582.	363805.32867870474
32	292.6	612.	365313.31065847934
32	292.6	642.	371582.53837168
32	292.6	672.	371365.72056845773
32	292.6	702.	375926.75619636494
32	292.6	732.	378977.77070484596
32	292.6	762.	380506.31299204705
32	292.6	792.	380287.86278632854
32	292.6	822.	382912.56368395826
32	292.6	852.	379850.9979898961
32	292.6	882.	381599.4610218952
32	292.6	912.	382036.99483589164
32	292.6	942.	387959.9845465976
32	292.6	972.	391043.0345467245
32	292.6	1002.	393913.27121404087
32	292.6	1032.	389280.3343873551
32	292.6	1062.	393692.1934871323
32	292.6	1092.	392146.1715666513
32	292.6	1122.	391263.61537218257
32	292.6	1152.	389941.0245167218
32	292.6	1182.	390161.3979777654
32	292.6	1212.	392146.1715666513
33	292.6	74.	155594.16529087714
33	292.6	118.	159175.97445684372
33	292.6	143.	167084.4509420806
33	292.6	168.	165095.34803888964
33	292.6	192.	163114.20166266104
33	292.6	222.	169081.4786720463
33	292.6	252.	172595.21776510426
33	292.6	282.	173940.12222005782
33	292.6	312.	177656.43210626527
33	292.6	342.	175457.25855692767
33	292.6	372.	179694.55929605736
33	292.6	402.	181911.22301187168
33	292.6	432.	184136.9272288849
33	292.6	462.	183793.91880430377
33	292.6	491.99999999999994	182424.08929150962
33	292.6	522.	185167.2306735931
33	292.6	552.	187578.71114852722
33	292.6	582.	186888.6557458261
33	292.6	612.	188096.77320209815
33	292.6	642.	188788.31051631647
33	292.6	672.	190520.8502048042
33	292.6	702.	189480.69323789782
33	292.6	732.	191562.90355566464
33	292.6	762.	192955.2520026567
33	292.6	792.	190694.42986992243
33	292.6	822.	191736.79901429047
33	292.6	852.	192780.98885235065
33	292.6	882.	194875.17504187042
33	292.6	912.	191910.67549532265
33	292.6	942.	191215.34194241642
33	292.6	972.	189827.20130411655
33	292.6	1002.	191041.6757763517
33	292.6	1032.	193478.21273034165
33	292.6	1062.	194176.2751288593
33	292.6	1092.	192606.8498455986
33	292.6	1122.	192955.2520026567
33	292.6	1152.	193303.86397900365
33	292.6	1182.	194875.17504187042
33	292.6	1212.	196275.48340528057
34	292.6	74.	298349.2478620432
34	292.6	118.	313998.1887595806
34	292.6	143.	318518.111709018
34	292.6	168.	322645.7766165879
34	292.6	192.	329078.4369315465
34	292.6	222.	333460.16367359855
34	292.6	252.	335972.55701477034
34	292.6	282.	339963.4405606945
34	292.6	312.	342914.159268116
34	292.6	342.	354801.5833682784
34	292.6	372.	355655.84726261767
34	292.6	402.	356510.79566882516
34	292.6	432.	362084.51915966795
34	292.6	462.	364882.2591838921
34	292.6	491.99999999999994	369849.5338861165
34	292.6	522.	372450.05276051926
34	292.6	552.	371799.3091393007
34	292.6	582.	376797.6356225802
34	292.6	612.	377451.28069987526
34	292.6	642.	377887.2239379989
34	292.6	672.	381599.4610218952
34	292.6	702.	388179.8937461459
34	292.6	732.	385104.31635078945
34	292.6	762.	386641.1308653951
34	292.6	792.	387520.2003291192
34	292.6	822.	392808.47812888963
34	292.6	852.	389720.7831879792
34	292.6	882.	390822.58589986456
34	292.6	912.	391263.61537218257
34	292.6	942.	397898.8239458629
34	292.6	972.	397677.0942091346
34	292.6	1002.	396790.40501509304
34	292.6	1032.	400118.84284920164
34	292.6	1062.	399230.34124485654
34	292.6	1092.	401008.0026081985
34	292.6	1122.	399230.34124485654
34	292.6	1152.	396568.79024404666
34	292.6	1182.	401230.44108217437
34	292.6	1212.	400563.3404898192
35	292.6	74.	334924.96975836623
35	292.6	118.	345027.0135704937
35	292.6	143.	342703.1552834176
35	292.6	168.	344181.35275185324
35	292.6	192.	351178.65495323477
35	292.6	222.	346932.2341495481
35	292.6	252.	352882.0390355898
35	292.6	282.	355228.62971718726
35	292.6	312.	356296.9504456786
35	292.6	342.	362729.54824747733
35	292.6	372.	368767.7337251293
35	292.6	402.	370715.6985717507
35	292.6	432.	374839.14667535387
35	292.6	462.	377669.1865110001
35	292.6	491.99999999999994	379195.9698163202
35	292.6	522.	382474.695744501
35	292.6	552.	385762.72711656784
35	292.6	582.	390381.72226057685
35	292.6	612.	386641.1308653951
35	292.6	642.	394355.4597761977
35	292.6	672.	392366.8687484019
35	292.6	702.	390381.72226057685
35	292.6	732.	396125.8667707646
35	292.6	762.	399452.45060423
35	292.6	792.	399896.70143095637
35	292.6	822.	398786.33740310115
35	292.6	852.	405463.6567224589
35	292.6	882.	402342.97522207577
35	292.6	912.	402342.97522207577
35	292.6	942.	408592.2729809927
35	292.6	972.	407250.5084952245
35	292.6	1002.	409263.7988172997
35	292.6	1032.	422543.84719158825
35	292.6	1062.	408144.82402462524
35	292.6	1092.	407250.5084952245
35	292.6	1122.	407921.2068451349
35	292.6	1152.	413300.3867287424
35	292.6	1182.	409935.5999713803
35	292.6	1212.	409039.8853306449
36	292.6	74.	293927.36690362066
36	292.6	118.	292925.4072081246
36	292.6	143.	296537.6442829925
36	292.6	168.	300568.5112500891
36	292.6	192.	303806.15750011243
36	292.6	222.	310724.6074282985
36	292.6	252.	310724.6074282985
36	292.6	282.	313793.2919465232
36	292.6	312.	317283.2707176459
36	292.6	342.	321612.1576552409
36	292.6	372.	323266.4103189933
36	292.6	402.	328870.3104131902
36	292.6	432.	331579.89086210233
36	292.6	462.	333460.16367359855
36	292.6	491.99999999999994	335553.3740112858
36	292.6	522.	339753.04366293276
36	292.6	552.	341016.33610195934
36	292.6	582.	341648.5247807603
36	292.6	612.	349265.67844322935
36	292.6	642.	350115.4796416438
36	292.6	672.	353095.11131225404
36	292.6	702.	352242.9042524058
36	292.6	732.	353948.004534739
36	292.6	762.	352242.9042524058
36	292.6	792.	352455.9354793747
36	292.6	822.	352242.9042524058
36	292.6	852.	356083.2359359946
36	292.6	882.	362084.51915966795
36	292.6	912.	364882.2591838921
36	292.6	942.	368119.2319654266
36	292.6	972.	367255.09578730795
36	292.6	1002.	368551.55384927546
36	292.6	1032.	370932.3006776376
36	292.6	1062.	367903.0900087706
36	292.6	1092.	371365.72056845773
36	292.6	1122.	368335.3272962739
36	292.6	1152.	369416.704875679
36	292.6	1182.	365744.5317395397
36	292.6	1212.	368984.0448413921
37	292.6	74.	310316.2039351601
37	292.6	118.	315023.5945564032
37	292.6	143.	325960.5546722935
37	292.6	168.	331371.2382131764
37	292.6	192.	334924.96975836623
37	292.6	222.	338701.53770591173
37	292.6	252.	346085.0183528032
37	292.6	282.	348628.73578705266
37	292.6	312.	352242.9042524058
37	292.6	342.	353948.004534739
37	292.6	372.	357580.3989059481
37	292.6	402.	363590.12306698156
37	292.6	432.	363805.32867870474
37	292.6	462.	371149.03411529376
37	292.6	491.99999999999994	374621.69718236517
37	292.6	522.	378759.61346189433
37	292.6	552.	378323.33488016017
37	292.6	582.	384007.91878438473
37	292.6	612.	384007.91878438473
37	292.6	642.	385104.31635078945
37	292.6	672.	385762.72711656784
37	292.6	702.	385762.72711656784
37	292.6	732.	391484.14689512755
37	292.6	762.	393471.2480500604
37	292.6	792.	396568.79024404666
37	292.6	822.	395240.3328477371
37	292.6	852.	398786.33740310115
37	292.6	882.	399230.34124485654
37	292.6	912.	399896.70143095637
37	292.6	942.	403233.77824028954
37	292.6	972.	401897.8200350424
37	292.6	1002.	406580.08621887414
37	292.6	1032.	407921.2068451349
37	292.6	1062.	404794.2169379936
37	292.6	1092.	405463.6567224589
37	292.6	1122.	405017.35316030495
37	292.6	1152.	403010.97010191955
37	292.6	1182.	407250.5084952245
37	292.6	1212.	411056.2074240108
38	292.6	74.	284752.956050221
38	292.6	118.	290525.54293194046
38	292.6	143.	299760.8872375713
38	292.6	168.	297744.9990072823
38	292.6	192.	308073.1461058851
38	292.6	222.	310520.34129265294
38	292.6	252.	312769.22422860184
38	292.6	282.	317283.2707176459
38	292.6	312.	321612.1576552409
38	292.6	342.	325130.7803390025
38	292.6	372.	331788.67317867605
38	292.6	402.	333669.25375335943
38	292.6	432.	339332.29360235384
38	292.6	462.	340384.45121251396
38	292.6	491.99999999999994	345027.0135704937
38	292.6	522.	343125.29340007645
38	292.6	552.	346932.2341495481
38	292.6	582.	348416.56590609415
38	292.6	612.	353308.3141669621
38	292.6	642.	353095.11131225404
38	292.6	672.	356083.2359359946
38	292.6	702.	361654.8302804689
38	292.6	732.	358222.7438277004
38	292.6	762.	361869.6534609706
38	292.6	792.	361225.22314688616
38	292.6	822.	363590.12306698156
38	292.6	852.	365313.31065847934
38	292.6	882.	362944.58396985126
38	292.6	912.	368335.3272962739
38	292.6	942.	368767.7337251293
38	292.6	972.	367039.2119551249
38	292.6	1002.	369200.3092292007
38	292.6	1032.	374839.14667535387
38	292.6	1062.	375926.75619636494
38	292.6	1092.	379414.30060800014
38	292.6	1122.	375491.5684434459
38	292.6	1152.	373535.34891211794
38	292.6	1182.	377015.5052303287
38	292.6	1212.	374621.69718236517
39	292.6	74.	365744.5317395397
39	292.6	118.	373752.49868101283
39	292.6	143.	381599.4610218952
39	292.6	168.	385543.1851060697
39	292.6	192.	389720.7831879792
39	292.6	222.	393913.27121404087
39	292.6	252.	395683.01723364124
39	292.6	282.	394355.4597761977
39	292.6	312.	395240.3328477371
39	292.6	342.	398786.33740310115
39	292.6	372.	402565.5686021353
39	292.6	402.	403233.77824028954
39	292.6	432.	406803.55004344287
39	292.6	462.	412626.6591451219
39	292.6	491.99999999999994	413300.3867287424
39	292.6	522.	415773.63738101954
39	292.6	552.	416899.4419426599
39	292.6	582.	418026.35356932814
39	292.6	612.	421639.0354638837
39	292.6	642.	424582.08253417176
39	292.6	672.	426396.4550543121
39	292.6	702.	429577.9697988415
39	292.6	732.	427304.65468925104
39	292.6	762.	428213.4982142841
39	292.6	792.	433908.28309308615
39	292.6	822.	432767.35826969676
39	292.6	852.	432767.35826969676
39	292.6	882.	428895.5999196268
39	292.6	912.	430716.18109730113
39	292.6	942.	431627.43519112363
39	292.6	972.	432311.25001687295
39	292.6	1002.	433451.7742314326
39	292.6	1032.	438482.170809723
39	292.6	1062.	441234.16747472726
39	292.6	1092.	443301.88085579354
39	292.6	1122.	437108.3262328202
39	292.6	1152.	440775.10289008054
39	292.6	1182.	442612.31657043117
39	292.6	1212.	439628.09138571064
40	292.6	143.	267280.1542773316
40	292.6	168.	260510.49440955833
40	292.6	192.	269224.9632655587
40	292.6	222.	291524.67971244035
40	292.6	252.	304414.55976876995
40	292.6	282.	313588.35542859964
40	292.6	312.	317283.2707176459
40	292.6	342.	327830.16533644265
40	292.6	372.	327830.16533644265
40	292.6	402.	340173.9674808435
40	292.6	432.	338071.0866829164
40	292.6	462.	343547.60470296035
40	292.6	491.99999999999994	348416.56590609415
40	292.6	522.	347568.14258922153
40	292.6	552.	351178.65495323477
40	292.6	582.	352030.00356743124
40	292.6	612.	356296.9504456786
40	292.6	642.	354588.1683221282
40	292.6	672.	358865.38475014386
40	292.6	702.	349902.92109665263
40	292.6	732.	353308.3141669621
40	292.6	762.	354161.37887913745
40	292.6	792.	357580.3989059481
40	292.6	822.	362299.51581649046
40	292.6	852.	362944.58396985126
40	292.6	882.	359937.4234797051
40	292.6	912.	360795.78625720623
40	292.6	942.	361869.6534609706
40	292.6	972.	366175.9223603905
40	292.6	1002.	363374.87137051317
40	292.6	1032.	365313.31065847934
40	292.6	1062.	362084.51915966795
40	292.6	1092.	364235.95582738763
40	292.6	1122.	362084.51915966795
40	292.6	1152.	360795.78625720623
40	292.6	1182.	365313.31065847934
40	292.6	1212.	364882.2591838921
41	292.6	74.	366607.4824544276
41	292.6	93.	377887.2239379989
41	292.6	118.	386201.84574508964
41	292.6	143.	393913.27121404087
41	292.6	168.	401897.8200350424
41	292.6	192.	410159.67675085034
41	292.6	222.	418251.8018786609
41	292.6	252.	425488.9930838197
41	292.6	282.	433680.05559605465
41	292.6	312.	440545.58313492354
41	292.6	342.	443301.88085579354
41	292.6	372.	448600.7278607847
41	292.6	402.	452762.30375702
41	292.6	432.	454152.3398135045
41	292.6	462.	453225.4912838025
41	292.6	491.99999999999994	459261.1776368509
41	292.6	522.	460425.0011496397
41	292.6	552.	461356.7282832555
41	292.6	582.	460192.11959059205
41	292.6	612.	467428.13831159077
41	292.6	642.	463455.3604995624
41	292.6	672.	468598.71788407565
41	292.6	702.	472116.4997672528
41	292.6	732.	473761.0591987231
41	292.6	762.	477055.9881576795
41	292.6	792.	478942.21957336745
41	292.6	822.	474936.8972053874
41	292.6	852.	474466.5228321343
41	292.6	882.	476820.3352656741
41	292.6	912.	478470.42914302467
41	292.6	942.	475642.9437027668
41	292.6	972.	473290.9767664945
41	292.6	1002.	478706.25645613525
41	292.6	1032.	478942.21957336745
41	292.6	1062.	475878.3056396823
41	292.6	1092.	478234.5435438498
41	292.6	1122.	472351.2786947191
41	292.6	1152.	474466.5228321343
41	292.6	1182.	470942.8993424133
41	292.6	1212.	481539.78697187966
42	292.6	74.	298752.33487687074
42	292.6	93.	304211.68611942866
42	292.6	118.	311950.89164209046
42	292.6	143.	316666.4923360265
42	292.6	168.	320373.32602309063
42	292.6	192.	325130.7803390025
42	292.6	222.	328454.1034678261
42	292.6	252.	333878.4735891624
42	292.6	282.	341859.39889318525
42	292.6	312.	341648.5247807603
42	292.6	342.	345027.0135704937
42	292.6	372.	349690.49299466005
42	292.6	402.	349053.29204663826
42	292.6	432.	352882.0390355898
42	292.6	462.	353948.004534739
42	292.6	491.99999999999994	361010.4392456798
42	292.6	522.	368984.0448413921
42	292.6	552.	366391.63683736825
42	292.6	582.	367687.0792560198
42	292.6	612.	371582.53837168
42	292.6	642.	371799.3091393007
42	292.6	672.	370499.0495325135
42	292.6	702.	376797.6356225802
42	292.6	732.	379632.5834496489
42	292.6	762.	377015.5052303287
42	292.6	792.	376579.89759397286
42	292.6	822.	382036.99483589164
42	292.6	852.	383569.63356346195
42	292.6	882.	387080.582414407
42	292.6	912.	389500.4927307722
42	292.6	942.	388399.935003979
42	292.6	972.	389060.12696527166
42	292.6	1002.	391043.0345467245
42	292.6	1032.	391704.8106151987
42	292.6	1062.	391263.61537218257
42	292.6	1092.	389941.0245167218
42	292.6	1122.	391263.61537218257
42	292.6	1152.	388619.9272828345
42	292.6	1182.	392366.8687484019
42	292.6	1212.	390822.58589986456
43	292.6	74.	301579.0177244985
43	292.6	93.	308073.1461058851
43	292.6	118.	316255.50087653444
43	292.6	143.	316255.50087653444
43	292.6	168.	319960.7364294775
43	292.6	192.	323266.4103189933
43	292.6	222.	329703.2511894129
43	292.6	252.	337651.0323704192
43	292.6	282.	341016.33610195934
43	292.6	312.	344604.0966921045
43	292.6	342.	350540.63831452
43	292.6	372.	350327.9937475905
43	292.6	402.	353308.3141669621
43	292.6	432.	358008.55679110344
43	292.6	462.	359079.7424890709
43	292.6	491.99999999999994	362299.51581649046
43	292.6	522.	363374.87137051317
43	292.6	552.	368551.55384927546
43	292.6	582.	367471.1107960353
43	292.6	612.	373101.0862763843
43	292.6	642.	370932.3006776376
43	292.6	672.	369416.704875679
43	292.6	702.	373535.34891211794
43	292.6	732.	377669.1865110001
43	292.6	762.	379195.9698163202
43	292.6	792.	379414.30060800014
43	292.6	822.	382474.695744501
43	292.6	852.	381380.7118080109
43	292.6	882.	378977.77070484596
43	292.6	912.	383569.63356346195
43	292.6	942.	383131.51521430013
43	292.6	972.	384007.91878438473
43	292.6	1002.	383131.51521430013
43	292.6	1032.	383350.59859057143
43	292.6	1062.	386641.1308653951
43	292.6	1092.	389720.7831879792
43	292.6	1122.	384665.70447751833
43	292.6	1152.	387959.9845465976
43	292.6	1182.	384665.70447751833
43	292.6	1212.	388399.935003979
44	292.6	74.	310316.2039351601
44	292.6	93.	302995.6414116022
44	292.6	118.	312359.9265152438
44	292.6	143.	315844.6873753349
44	292.6	168.	321405.6175516794
44	292.6	192.	328870.3104131902
44	292.6	222.	333460.16367359855
44	292.6	252.	340384.45121251396
44	292.6	282.	345027.0135704937
44	292.6	312.	346720.4090529579
44	292.6	342.	352668.9219774744
44	292.6	372.	356724.5956649889
44	292.6	402.	361225.22314688616
44	292.6	432.	361010.4392456798
44	292.6	462.	368767.7337251293
44	292.6	491.99999999999994	372666.9920587459
44	292.6	522.	372666.9920587459
44	292.6	552.	376579.89759397286
44	292.6	582.	377669.1865110001
44	292.6	612.	379414.30060800014
44	292.6	642.	385982.2204478913
44	292.6	672.	384446.3708135584
44	292.6	702.	383350.59859057143
44	292.6	732.	387959.9845465976
44	292.6	762.	387520.2003291192
44	292.6	792.	388840.0516384717
44	292.6	822.	388619.9272828345
44	292.6	852.	391484.14689512755
44	292.6	882.	394134.2993409229
44	292.6	912.	394134.2993409229
44	292.6	942.	391704.8106151987
44	292.6	972.	392808.47812888963
44	292.6	1002.	397233.6671440923
44	292.6	1032.	395683.01723364124
44	292.6	1062.	400118.84284920164
44	292.6	1092.	398786.33740310115
44	292.6	1122.	399674.50974723004
44	292.6	1152.	400118.84284920164
44	292.6	1182.	396568.79024404666
44	292.6	1212.	399674.50974723004
45	292.6	74.	351817.0582062045
45	292.6	93.	345661.6694559085
45	292.6	118.	345238.49332059996
45	292.6	143.	348628.73578705266
45	292.6	168.	359722.8951742773
45	292.6	192.	363159.75068669353
45	292.6	222.	364020.6653212633
45	292.6	252.	368767.7337251293
45	292.6	282.	370499.0495325135
45	292.6	312.	368335.3272962739
45	292.6	342.	370932.3006776376
45	292.6	372.	370932.3006776376
45	292.6	402.	371149.03411529376
45	292.6	432.	378105.2135919553
45	292.6	462.	378323.33488016017
45	292.6	491.99999999999994	379195.9698163202
45	292.6	522.	384007.91878438473
45	292.6	552.	385323.7750429792
45	292.6	582.	390381.72226057685
45	292.6	612.	388399.935003979
45	292.6	642.	396790.40501509304
45	292.6	672.	395019.00708845304
45	292.6	702.	399230.34124485654
45	292.6	732.	397011.96986503404
45	292.6	762.	402788.2946440074
45	292.6	792.	400785.6967308128
45	292.6	822.	403679.4259504413
45	292.6	852.	403679.4259504413
45	292.6	882.	403233.77824028954
45	292.6	912.	404794.2169379936
45	292.6	942.	405910.12409707694
45	292.6	972.	401675.34982009145
45	292.6	1002.	398342.49828305125
45	292.6	1032.	404348.1592241964
45	292.6	1062.	404571.2134707632
45	292.6	1092.	402565.5686021353
45	292.6	1122.	402565.5686021353
45	292.6	1152.	401230.44108217437
45	292.6	1182.	403456.5357458118
45	292.6	1212.	398564.44290211087
46	292.6	74.	440545.58313492354
46	292.6	93.	433908.28309308615
46	292.6	118.	430943.88757622713
46	292.6	143.	433908.28309308615
46	292.6	168.	446063.9030299539
46	292.6	192.	464389.12589495134
46	292.6	222.	482485.53517978365
46	292.6	252.	496984.42840627924
46	292.6	282.	505127.75136495964
46	292.6	312.	508493.5871114849
46	292.6	342.	495074.77236852655
46	292.6	372.	498179.2564812849
46	292.6	402.	501290.10417874786
46	292.6	432.	508012.28322170844
46	292.6	462.	507531.13128384744
46	292.6	491.99999999999994	510420.3212312766
46	292.6	522.	514764.3435439792
46	292.6	552.	516940.90234750183
46	292.6	582.	513797.94504197274
46	292.6	612.	515973.1428470624
46	292.6	642.	512108.2545503755
46	292.6	672.	516215.07581339095
46	292.6	702.	514522.63746253116
46	292.6	732.	517909.26613594656
46	292.6	762.	506328.96598808304
46	292.6	792.	507531.13128384744
46	292.6	822.	506328.96598808304
46	292.6	852.	510902.3841621752
46	292.6	882.	504407.4002167175
46	292.6	912.	510420.3212312766
46	292.6	942.	507050.1313459047
46	292.6	972.	504167.42515777244
46	292.6	1002.	508012.28322170844
46	292.6	1032.	507771.7377468353
46	292.6	1062.	513314.97283636907
46	292.6	1092.	513073.493852974
46	292.6	1122.	519362.944034438
46	292.6	1152.	516215.07581339095
46	292.6	1182.	513556.3903355038
46	292.6	1212.	522517.18491426104
47	292.6	74.	355869.56417357933
47	292.6	93.	362944.58396985126
47	292.6	118.	363805.32867870474
47	292.6	143.	363374.87137051317
47	292.6	168.	370715.6985717507
47	292.6	192.	366175.9223603905
47	292.6	222.	364451.37738254
47	292.6	252.	366391.63683736825
47	292.6	282.	372666.9920587459
47	292.6	312.	377887.2239379989
47	292.6	342.	378105.2135919553
47	292.6	372.	380287.86278632854
47	292.6	402.	385323.7750429792
47	292.6	432.	385762.72711656784
47	292.6	462.	389941.0245167218
47	292.6	491.99999999999994	389280.3343873551
47	292.6	522.	390602.0880001832
47	292.6	552.	396790.40501509304
47	292.6	582.	400341.1168267899
47	292.6	612.	400118.84284920164
47	292.6	642.	402565.5686021353
47	292.6	672.	404571.2134707632
47	292.6	702.	403679.4259504413
47	292.6	732.	407921.2068451349
47	292.6	762.	415323.581250448
47	292.6	792.	415323.581250448
47	292.6	822.	413300.3867287424
47	292.6	852.	414199.105772746
47	292.6	882.	410383.70214341494
47	292.6	912.	413524.98237314424
47	292.6	942.	415548.5427136377
47	292.6	972.	413524.98237314424
47	292.6	1002.	414648.7555121042
47	292.6	1032.	418477.38350481645
47	292.6	1062.	415998.6800583734
47	292.6	1092.	420508.97684255766
47	292.6	1122.	419605.620945607
47	292.6	1152.	421186.8721066012
47	292.6	1182.	420283.030694376
47	292.6	1212.	418928.57553678664
48	292.6	74.	332415.11101205397
48	292.6	93.	336601.7016625912
48	292.6	118.	350327.9937475905
48	292.6	143.	346508.53994081175
48	292.6	168.	354588.1683221282
48	292.6	192.	356296.9504456786
48	292.6	222.	353948.004534739
48	292.6	252.	365097.71937846986
48	292.6	282.	370499.0495325135
48	292.6	312.	371365.72056845773
48	292.6	342.	375709.1860796631
48	292.6	372.	377015.5052303287
48	292.6	402.	381818.16203357244
48	292.6	432.	384884.98958754505
48	292.6	462.	388179.8937461459
48	292.6	491.99999999999994	388179.8937461459
48	292.6	522.	398564.44290211087
48	292.6	552.	397455.31445275975
48	292.6	582.	399896.70143095637
48	292.6	612.	401230.44108217437
48	292.6	642.	401230.44108217437
48	292.6	672.	406356.7552240769
48	292.6	702.	404794.2169379936
48	292.6	732.	401452.8291435227
48	292.6	762.	406803.55004344287
48	292.6	792.	405686.824013559
48	292.6	822.	412851.22509060986
48	292.6	852.	413300.3867287424
48	292.6	882.	406133.3732550306
48	292.6	912.	415998.6800583734
48	292.6	942.	408368.57409929374
48	292.6	972.	409487.6610139599
48	292.6	1002.	410607.8605246848
48	292.6	1032.	412177.74179012596
48	292.6	1062.	415548.5427136377
48	292.6	1092.	412402.2262819666
48	292.6	1122.	410607.8605246848
48	292.6	1152.	414873.68762562296
48	292.6	1182.	418702.9128529976
48	292.6	1212.	416223.8559586816
49	292.6	93.	431855.3021127358
49	292.6	118.	452530.7215746848
49	292.6	143.	445833.46877165564
49	292.6	168.	454384.10285568767
49	292.6	192.	461356.7282832555
49	292.6	222.	465557.1652065656
49	292.6	252.	469301.61106812046
49	292.6	282.	474936.8972053874
49	292.6	312.	482248.9914948109
49	292.6	342.	483668.5412420706
49	292.6	372.	486986.22772588104
49	292.6	402.	492453.04897697514
49	292.6	432.	500811.0845974138
49	292.6	462.	506569.2834559289
49	292.6	491.99999999999994	509697.5608644821
49	292.6	522.	508493.5871114849
49	292.6	552.	520090.242249026
49	292.6	582.	522274.3711599854
49	292.6	612.	526164.6032338435
49	292.6	642.	523246.0518149397
49	292.6	672.	525191.1182041132
49	292.6	702.	533240.262145331
49	292.6	732.	529088.6612592782
49	292.6	762.	528844.8336642607
49	292.6	792.	531041.0320290746
49	292.6	822.	537157.5670631443
49	292.6	852.	537893.0746972322
49	292.6	882.	541084.4177507579
49	292.6	912.	543543.5365989723
49	292.6	942.	545020.6897139685
49	292.6	972.	548472.8096005984
49	292.6	1002.	547239.1264168017
49	292.6	1032.	551437.5467512507
49	292.6	1062.	547979.2049018894
49	292.6	1092.	555150.9011861663
49	292.6	1122.	556142.5448382979
49	292.6	1152.	557134.7782326612
49	292.6	1182.	557382.8776343619
49	292.6	1212.	561855.8785880945
50	292.6	93.	434821.7812154064
50	292.6	118.	461589.7102095265
50	292.6	143.	447447.05708422314
50	292.6	168.	456240.0074821588
50	292.6	192.	464155.57778524584
50	292.6	222.	460890.78623477556
50	292.6	252.	464622.6170678579
50	292.6	282.	470004.75888071
50	292.6	312.	478706.25645613525
50	292.6	342.	476349.2428293197
50	292.6	372.	479650.14720431564
50	292.6	402.	483668.5412420706
50	292.6	432.	494359.3324514279
50	292.6	462.	490549.22207430424
50	292.6	491.99999999999994	484142.033477646
50	292.6	522.	483431.9017307766
50	292.6	552.	494359.3324514279
50	292.6	582.	493644.13944222755
50	292.6	612.	496506.78467268444
50	292.6	642.	509215.8772890167
50	292.6	672.	508252.9656822813
50	292.6	702.	508734.34554565314
50	292.6	732.	508252.9656822813
50	292.6	762.	502488.27145499055
50	292.6	792.	510420.3212312766
50	292.6	822.	514281.068626982
50	292.6	852.	511866.9649708364
50	292.6	882.	516698.95558505424
50	292.6	912.	515005.9880121937
50	292.6	942.	512349.48275327164
50	292.6	972.	515247.7697455915
50	292.6	1002.	515731.3471844902
50	292.6	1032.	517667.1683679291
50	292.6	1062.	515731.3471844902
50	292.6	1092.	514039.4382211694
50	292.6	1122.	517425.00872929377
50	292.6	1152.	514522.63746253116
50	292.6	1182.	513314.97283636907
50	292.6	1212.	512349.48275327164
51	292.6	93.	307869.54654679087
51	292.6	118.	336811.446169125
51	292.6	143.	325130.7803390025
51	292.6	168.	328038.0722498125
51	292.6	192.	337651.0323704192
51	292.6	222.	340173.9674808435
51	292.6	252.	344392.74658351915
51	292.6	282.	348416.56590609415
51	292.6	312.	356083.2359359946
51	292.6	342.	354801.5833682784
51	292.6	372.	360581.08752078353
51	292.6	402.	364235.95582738763
51	292.6	432.	368767.7337251293
51	292.6	462.	375056.54875046224
51	292.6	491.99999999999994	374621.69718236517
51	292.6	522.	381818.16203357244
51	292.6	552.	380287.86278632854
51	292.6	582.	384884.98958754505
51	292.6	612.	388399.935003979
51	292.6	642.	390602.0880001832
51	292.6	672.	389941.0245167218
51	292.6	702.	393692.1934871323
51	292.6	732.	393471.2480500604
51	292.6	762.	392146.1715666513
51	292.6	792.	394797.81367468764
51	292.6	822.	396347.30788353155
51	292.6	852.	398342.49828305125
51	292.6	882.	399008.3644075969
51	292.6	912.	401230.44108217437
51	292.6	942.	400341.1168267899
51	292.6	972.	401008.0026081985
[truncated: 6,815 more rows]
